# Supplementary material for: COVID-19 vaccine hesitancy and associated factors according to sex: A population-based survey in Salvador, Brazil
Source: PLoS One. 2022 Jan 21;17(1):e0262649. doi: 10.1371/journal.pone.0262649 (PMC8782400; doi:10.1371/journal.pone.0262649)
Supplement: S1 Database — (XLS) [file pone.0262649.s004.xls]

## Sheet: S1_Database
Participant ID	Do you accept to participate in the survey?	Age	Sex	Ethnicity	Years of formal education	Married or stable union	Currently working	Health professional	Nº of household residents	Experienced COVID-19 symptoms	Believe that had COVID-19	Received a medical diagnosis of COVID-19	Previously tested to COVID-19	Hospitalization	Admission to an ICU	Household member suspected of COVID-19	Hospitalization of a household member sus-pected of COVID-19	Death of a household member suspected of COVID-19	Type of household	Comorbidities	Received influenza vaccine in 2020	How likely are you to get the COVID-19?	How severe would the COVID-19 be?	Intention to receive a COVID-19 vaccine	Willingness to pay if needed	Value that would pay if needed
105412	Yes	< 40	Men	Black	10 to 12	Yes	Yes	No	1 - 2	Yes	Yes	No	No	No	No	No	No	No	House	No	Yes	Very probable	Not serious	(Yes)Vaccine acceptance	Yes	Between R$51 and R$100
109321	Yes	< 40	Men	Black	10 to 12	No	Yes	No	1 - 2	Yes	Yes	No	No	No	No	No	No	No	House	No	Yes	Very probable	A little or moderate serious	(Yes)Vaccine acceptance	Yes	Up to R$50
105172	Yes	40 - 65	Women	Brown	10 to 12	No	Yes	No	3 - 4	Yes	Yes	No	No	No	No	No	No	No	House	No	Yes	Not probable	A little or moderate serious	(Yes)Vaccine acceptance	Yes	Up to R$50
112351	Yes	< 40	Men	Brown	> 12	No	Yes	No	3 - 4	No	No	No	No	No	No	No	No	No	House	No	No	Slightly or moderately probable	Not serious	(Yes)Vaccine acceptance	No
107431	Yes	< 40	Men	Black	0 to 9	No	Yes	No	1 - 2	Yes	No	No	Yes	No	No	No	No	No	House	No	No	Slightly or moderately probable	Not serious	(Yes)Vaccine acceptance	No
109325	Yes	> 65	Women	Black	0 to 9	Yes	No	No	3 - 4	No	No	No	No	No	No	No	No	No	House	Yes	Yes	Slightly or moderately probable	A little or moderate serious	(Yes)Vaccine acceptance	No
101314	Yes	> 65	Women	White	10 to 12	No	No	No	1 - 2	No	No	No	No	No	No	No	No	No	House	Yes	No	Not probable	Not serious	(Yes)Vaccine acceptance	Yes	Up to R$50
110385	Yes	< 40	Women	Brown	> 12	No	Yes	No	3 - 4	No	No	No	No	No	No	No	No	No	House	No	Yes	Slightly or moderately probable	A little or moderate serious	(Yes)Vaccine acceptance	Yes	Between R$51 and R$100
109342	Yes	> 65	Women	Black	0 to 9	Yes	No	No	> 4	No	No	No	No	No	No	No	No	No	House	Yes	Yes	Not probable	A little or moderate serious	(Yes)Vaccine acceptance	Yes	Up to R$50
109385	Yes	> 65	Women	Brown	0 to 9	No	No	No	1 - 2	No	No	No	No	No	No	No	No	No	House	Yes	Yes	Slightly or moderately probable	Very serious	(No) Vaccine refusal
103115	Yes	40 - 65	Men	Black	> 12	Yes	Yes	No	3 - 4	No	No	No	No	No	No	No	No	No	House	Yes	Yes	Slightly or moderately probable	A little or moderate serious	(Yes)Vaccine acceptance	Yes	Up to R$50
111203	Yes	< 40	Women	Brown	> 12	No	Yes	No	3 - 4	No	No	No	No	No	No	Yes	No	No	House	No	No	Slightly or moderately probable	A little or moderate serious	(Yes)Vaccine acceptance	Yes	Between R$51 and R$100
109422	Yes	40 - 65	Women	Brown	10 to 12	Yes	No	No	3 - 4	No	No	No	Yes	No	No	No	No	No	House	Yes	Yes	Slightly or moderately probable	A little or moderate serious	(Yes)Vaccine acceptance	No
109011	Yes	40 - 65	Women	Brown	> 12	No	Yes	No	1 - 2	No	No	No	No	No	No	No	No	No	House	No	Yes	Slightly or moderately probable	A little or moderate serious	(Yes)Vaccine acceptance	No
110485	Yes	< 40	Men	Black	10 to 12	No	No	No	1 - 2	No	No	No	No	No	No	No	No	No	House	No	Yes	Slightly or moderately probable	Not serious	(Yes)Vaccine acceptance	No
109455	Yes	40 - 65	Women	Brown	10 to 12	Yes	No	No	3 - 4	No	No	No	No	No	No	No	No	No	House	Yes	Yes	Not probable	Not serious	(Yes)Vaccine acceptance	Yes	Up to R$50
106351	Yes	< 40	Women	Brown	10 to 12	No	No	No	> 4	Yes	No	No	No	No	No	No	No	No	House	Yes	Yes	Slightly or moderately probable	Not serious	(Yes)Vaccine acceptance	Yes	Up to R$50
102131	Yes	40 - 65	Women	Brown	10 to 12	Yes	No	No	> 4	Yes	No	No	No	No	No	No	No	No	House	Yes	Yes	Very probable	A little or moderate serious	(No) Vaccine refusal
103192	Yes	40 - 65	Men	White	0 to 9	No	Yes	No	1 - 2	No	No	No	No	No	No	No	No	No	House	No	Yes	Slightly or moderately probable	Very serious	(No) Vaccine refusal
109012	Yes	< 40	Women	Black	> 12	No	No	No	3 - 4	Yes	Yes	No	No	No	No	No	No	No	House	Yes	Yes	Slightly or moderately probable	Not serious	(Yes)Vaccine acceptance	Yes	Between R$151 and R$200
103183	Yes	< 40	Women	Brown	10 to 12	Yes	No	No	3 - 4	No	No	No	No	No	No	Yes	No	No	House	No	Yes	Slightly or moderately probable	A little or moderate serious	(Yes)Vaccine acceptance	No
103131	Yes	40 - 65	Women	Brown	10 to 12	No	No	No	> 4	No	No	No	No	No	No	No	No	No	House	No	No	Not probable	Not serious	(Yes)Vaccine acceptance	No
102262	Yes	< 40	Women	Black	> 12	No	No	No	3 - 4	No	No	No	No	No	No	No	No	No	House	No	No	Slightly or moderately probable	A little or moderate serious	(Yes)Vaccine acceptance	Yes	Between R$51 and R$100
102284	Yes	40 - 65	Men	Brown	10 to 12	No	No	No	3 - 4	No	No	No	No	No	No	No	No	No	House	No	No	Not probable	A little or moderate serious	(No) Vaccine refusal
102332	Yes	< 40	Men	Brown	10 to 12	No	No	No	3 - 4	Yes	No	No	No	No	No	No	No	No	House	No	Yes	Very probable	A little or moderate serious	(Yes)Vaccine acceptance	Yes	Up to R$50
102373	Yes	< 40	Men	Brown	> 12	Yes	No	No	1 - 2	No	No	No	No	No	No	No	No	No	House	No	No	Not probable	Not serious	(No) Vaccine refusal
102422	Yes	< 40	Women	Brown	> 12	Yes	No	No	> 4	Yes	Yes	No	No	No	No	No	No	No	Apartment	No	Yes	Not probable	Not serious	(Yes)Vaccine acceptance	Yes	Between R$51 and R$100
102431	Yes	40 - 65	Men	Black	10 to 12	Yes	No	No	3 - 4	Yes	No	No	No	No	No	No	No	No	Apartment	Yes	No	Slightly or moderately probable	A little or moderate serious	(Yes)Vaccine acceptance	Yes	Between R$51 and R$100
104084	Yes	40 - 65	Men	Black	> 12	Yes	No	No	3 - 4	No	No	No	No	No	No	No	No	No	House	No	Yes	Not probable	A little or moderate serious	(Yes)Vaccine acceptance	No
109343	Yes	40 - 65	Women	Brown	0 to 9	No	No	No	3 - 4	No	No	No	No	No	No	No	No	No	House	No	Yes	Slightly or moderately probable	Not serious	(Yes)Vaccine acceptance	Yes	Up to R$50
104303	Yes	< 40	Women	Black	10 to 12	No	No	No	3 - 4	No	No	No	No	No	No	No	No	No	House	No	Yes	Not probable	Not serious	(No) Vaccine refusal
106071	Yes	< 40	Men	Brown	> 12	No	No	No	3 - 4	Yes	Yes	No	No	No	No	No	No	No	House	No	No	Slightly or moderately probable	A little or moderate serious	(No) Vaccine refusal
106202	Yes	40 - 65	Women	Brown	> 12	Yes	No	No	1 - 2	No	No	No	No	No	No	No	No	No	House	No	Yes	Slightly or moderately probable	Not serious	(Yes)Vaccine acceptance	Yes	More than R$200
106223	Yes	40 - 65	Men	Black	10 to 12	Yes	No	No	1 - 2	No	No	No	No	No	No	No	No	No	House	Yes	Yes	Not probable	Very serious	(Yes)Vaccine acceptance	Yes	More than R$200
107474	Yes	40 - 65	Women	Brown	> 12	No	No	No	1 - 2	No	No	No	Yes	No	No	No	No	No	Apartment	No	Yes	Not probable	A little or moderate serious	(Yes)Vaccine acceptance	Yes	Between R$151 and R$200
109135	Yes	40 - 65	Women	Brown	0 to 9	No	No	No	> 4	No	No	No	No	No	No	No	No	No	House	Yes	Yes	Not probable	Not serious	(No) Vaccine refusal
110265	Yes	> 65	Women	White	0 to 9	Yes	No	No	1 - 2	No	No	No	No	No	No	No	No	No	House	Yes	Yes	Very probable	Very serious	(Yes)Vaccine acceptance	Yes	Between R$51 and R$100
111064	Yes	40 - 65	Women	Brown	10 to 12	No	No	No	3 - 4	No	No	No	Yes	No	No	No	No	No	House	No	Yes	Slightly or moderately probable	A little or moderate serious	(No) Vaccine refusal
111071	Yes	< 40	Women	Black	> 12	No	No	No	3 - 4	Yes	Yes	No	No	No	No	No	No	No	House	No	No	Slightly or moderately probable	A little or moderate serious	(Yes)Vaccine acceptance	Yes	Between R$51 and R$100
103142	Yes	< 40	Women	Brown	0 to 9	No	No	No	3 - 4	Yes	Yes	No	No	No	No	Yes	No	No	House	No	No	Very probable	Not serious	(No) Vaccine refusal
103221	Yes	< 40	Women	Black	> 12	No	No	No	1 - 2	No	No	No	No	No	No	No	No	No	House	No	No	Slightly or moderately probable	Not serious	(Yes)Vaccine acceptance	Yes	Between R$151 and R$200
103241	Yes	40 - 65	Women	Black	10 to 12	No	No	No	1 - 2	Yes	Yes	No	No	No	No	Yes	No	No	House	No	Yes	Slightly or moderately probable	A little or moderate serious	(Yes)Vaccine acceptance	Yes	Up to R$50
102351	Yes	40 - 65	Women	Brown	> 12	Yes	No	No		Yes	No	No	No	No	No		No			Yes	No	Slightly or moderately probable	A little or moderate serious	(Yes)Vaccine acceptance	No
102492	Yes	40 - 65	Women	Brown	10 to 12	No	No	No		Yes	No	No	No	No	No		No			Yes	Yes	Slightly or moderately probable	Very serious	(Yes)Vaccine acceptance	Yes	Between R$51 and R$100
104013	Yes	40 - 65	Women	Brown	10 to 12	No	No	No		No	Yes	No	No	No	No		No			Yes	No	Slightly or moderately probable	A little or moderate serious	(Yes)Vaccine acceptance	Yes	Up to R$50
112145	Yes	40 - 65	Women	Brown	10 to 12	Yes	No	No	3 - 4	Yes	No	No	No	No	No	No	No	No	House	No		Not probable	Not serious	(Yes)Vaccine acceptance	No
104115	Yes	< 40	Women	Black	10 to 12	No	Yes	No	3 - 4	No	No	No	No	No	No	No	No	No	House	No	Yes	Not probable		(Yes)Vaccine acceptance	Yes	Up to R$50
112432	Yes	40 - 65	Women	White	10 to 12	No	No	No	3 - 4	No	No	No	No	No	No	No	No	No	House	No	No	Not probable	Not serious	(No) Vaccine refusal
107163	Yes	< 40	Women	Black	0 to 9	No	No	No	3 - 4	No	No	No	No	No	No	Yes	No	No	House	No	Yes	Very probable	Not serious	(Yes)Vaccine acceptance	No
112341	Yes	40 - 65	Men	Black	0 to 9	Yes	No	No	1 - 2	No	No	No	Yes	No	No	No	No	No	House	Yes	Yes	Slightly or moderately probable	A little or moderate serious	(Yes)Vaccine acceptance	Yes	Between R$101 and R$150
108012	Yes	40 - 65	Women	Brown	10 to 12	Yes	Yes	No	3 - 4	Yes	No	No	No	No	No	No	No	No	House	No	No	Slightly or moderately probable	A little or moderate serious	(Yes)Vaccine acceptance	Yes	Up to R$50
101252	Yes	40 - 65	Women	Black	> 12	No	Yes	No	1 - 2	Yes	No	No	Yes	No	No	Yes	No	No	Apartment	No	No	Not probable	Not serious	(Yes)Vaccine acceptance	No
101312	Yes	40 - 65	Men	Brown	10 to 12	No	No	No	1 - 2	No	No	No	No	No	No	No	No	No	House	No	Yes	Slightly or moderately probable	Not serious	(Yes)Vaccine acceptance	Yes	Up to R$50
101344	Yes	< 40	Women	White	10 to 12	No	Yes	No	3 - 4	No	No	No	No	No	No	No	No	No	House	No	No	Not probable	Not serious	(No) Vaccine refusal
102054	Yes	40 - 65	Women	Brown	0 to 9	Yes	No	No	3 - 4	No	No	No	No	No	No	No	No	No	House	No	No	Slightly or moderately probable	Very serious	(No) Vaccine refusal
102104	Yes	40 - 65	Women	Black	10 to 12	Yes	Yes	Yes	1 - 2	No	Yes	Yes	Yes	No	No	Yes	No	No	House	Yes	Yes	Very probable	Very serious	(Yes)Vaccine acceptance	No
102111	Yes	< 40	Men	Black	10 to 12	No	No	No	3 - 4	No	No	No	No	No	No	No	No	No	House	No	No	Very probable	Very serious	(No) Vaccine refusal
102112	Yes	40 - 65	Men	Brown	10 to 12	Yes	No	No	> 4	Yes	Yes	Yes	No	No	No	Yes	No	No	House	No	No	Slightly or moderately probable	A little or moderate serious	(No) Vaccine refusal
102143	Yes	40 - 65	Women	Brown	0 to 9	Yes	No	No	3 - 4	No	No	No	No	No	No	No	No	No	House	No	Yes	Very probable	Very serious	(Yes)Vaccine acceptance	Yes	Up to R$50
102154	Yes	> 65	Women	Brown	0 to 9	No	No	No	1 - 2	No	No	No	No	No	No	No	No	No	House	Yes	Yes	Slightly or moderately probable	Very serious	(No) Vaccine refusal
102161	Yes	< 40	Women	Brown	10 to 12	No	Yes	No	3 - 4	No	No	No	No	No	No	No	No	No	House	No	Yes	Slightly or moderately probable	A little or moderate serious	(Yes)Vaccine acceptance	Yes	Up to R$50
102213	Yes	< 40	Men	Brown	10 to 12	Yes	Yes	Yes	3 - 4	No	No	No	No	No	No	No	No	No	House	Yes	No	Very probable	Very serious	(No) Vaccine refusal
102382	Yes	40 - 65	Women	Black	10 to 12	Yes	No	No	3 - 4	No	No	No	No	No	No	No	No	No	House	No	No	Not probable	Not serious	(Yes)Vaccine acceptance	No
102384	Yes	> 65	Women	Brown	0 to 9	No	No	No	1 - 2	No	No	No	No	No	No	No	No	No	House	No	Yes	Slightly or moderately probable	Very serious	(Yes)Vaccine acceptance	No
105115	Yes	40 - 65	Women	Brown	10 to 12	No	No	No	1 - 2	No	No	No	No	No	No	No	No	No	House	No	Yes	Slightly or moderately probable	Not serious	(Yes)Vaccine acceptance	Yes	Up to R$50
105204	Yes	< 40	Women	Black	0 to 9	No	No	No	> 4	No	No	No	No	No	No	No	No	No	House	No		Not probable	A little or moderate serious	(Yes)Vaccine acceptance	No
105295	Yes	40 - 65	Women	Brown	10 to 12	Yes	Yes	No	1 - 2	Yes	Yes	No	No	No	No	No	No	No	House	Yes	No	Slightly or moderately probable	A little or moderate serious	(No) Vaccine refusal
105302	Yes	< 40	Women	Brown	10 to 12	Yes	No	No	1 - 2	Yes	No	No	No	No	No	No	No	No	House	No	No	Slightly or moderately probable	A little or moderate serious	(No) Vaccine refusal
105303	Yes	< 40	Women	Black	10 to 12	No	No	No	3 - 4	No	No	No	No	No	No	No	No	No	House	No	No	Slightly or moderately probable	Not serious	(No) Vaccine refusal
105323	Yes	> 65	Men	Black	0 to 9	No	No	No	1 - 2	No	No	No	No	No	No	No	No	No	House	Yes	Yes	Slightly or moderately probable	A little or moderate serious	(Yes)Vaccine acceptance	No
105324	Yes	< 40	Women	Brown	0 to 9	No	No	No	> 4	No	No	No	No	No	No	No	No	No	House	No	No	Slightly or moderately probable	A little or moderate serious	(No) Vaccine refusal
105333	Yes	> 65	Women	White	> 12	No	No	No	1 - 2	Yes	No	No	No	No	No	No	No	No	Apartment	Yes	No	Not probable	A little or moderate serious	(Yes)Vaccine acceptance	Yes	Between R$151 and R$200
105334	Yes	40 - 65	Women	Others	> 12	No	No	No	1 - 2	No	No	No	No	No	No	No	No	No	House	Yes	Yes	Not probable	A little or moderate serious	(Yes)Vaccine acceptance	No
105351	Yes	40 - 65	Women	Brown	> 12	No	No	No	1 - 2	Yes	No	No	No	No	No	No	No	No	Apartment	No	No	Slightly or moderately probable	A little or moderate serious	(Yes)Vaccine acceptance	Yes	Up to R$50
105352	Yes	< 40	Women	Black	10 to 12	No	No	No	3 - 4	No	No	No	No	No	No	No	No	No	House	No	No	Slightly or moderately probable	A little or moderate serious	(Yes)Vaccine acceptance	No
105353	Yes	< 40	Women	Black	> 12	No	No	No	1 - 2	No	Yes	No	No	No	No	No	No	No	House	No	No	Slightly or moderately probable	Not serious	(Yes)Vaccine acceptance	Yes	Up to R$50
105373	Yes	> 65	Women	Brown	10 to 12	No	No	No	3 - 4	Yes	No	No	No	No	No	No	No	No	House	Yes	No	Slightly or moderately probable	A little or moderate serious	(Yes)Vaccine acceptance	No
105392	Yes	40 - 65	Women	White	> 12	No	Yes	No	1 - 2	Yes	No	No	No	No	No	No	No	No	Apartment	Yes	Yes	Very probable	A little or moderate serious	(Yes)Vaccine acceptance	Yes	Between R$51 and R$100
105401	Yes	40 - 65	Men	Black	0 to 9	No	No	No	1 - 2	No	No	No	No	No	No	No	No	No	House	Yes	No	Slightly or moderately probable	A little or moderate serious	(No) Vaccine refusal
105403	Yes	40 - 65	Men	Brown	10 to 12	No	No	No	1 - 2	No	No	No	No	No	No	No	No	No	Apartment	No	Yes	Slightly or moderately probable	A little or moderate serious	(Yes)Vaccine acceptance	Yes	Up to R$50
105404	Yes	> 65	Women	Black	10 to 12	Yes	No	No	3 - 4	No	No	No	No	No	No	No	No	No	House	Yes	Yes	Not probable	Not serious	(Yes)Vaccine acceptance	No
105421	Yes	< 40	Women	Brown	10 to 12	No	No	No	1 - 2	No	No	No	No	No	No	No	No	No	Apartment	No	No	Slightly or moderately probable	A little or moderate serious	(No) Vaccine refusal
105434	Yes	40 - 65	Women	Brown	0 to 9	Yes	No	No	3 - 4	Yes	No	No	No	No	No	No	No	No	House	No	No	Slightly or moderately probable	A little or moderate serious	(Yes)Vaccine acceptance	No
105435	Yes	< 40	Women	Black	> 12	No	Yes	No	3 - 4	Yes	No	No	No	No	No	No	No	No	House	No	No	Slightly or moderately probable	A little or moderate serious	(Yes)Vaccine acceptance	Yes	Between R$101 and R$150
105441	Yes	40 - 65	Women	Brown	0 to 9	No	No	No	1 - 2	No	No	No	No	No	No	No	No	No	House	Yes	Yes	Slightly or moderately probable	A little or moderate serious	(No) Vaccine refusal
105451	Yes	< 40	Women	Black	10 to 12	No	No	No	1 - 2	No	No	No	No	No	No	No	No	No	House	No	No	Slightly or moderately probable	A little or moderate serious	(No) Vaccine refusal
105452	Yes	> 65	Men	Black	0 to 9	Yes	No	No	1 - 2	No	No	No	No	No	No	No	No	No	House	Yes	Yes	Slightly or moderately probable	A little or moderate serious	(Yes)Vaccine acceptance	No
105453	Yes	40 - 65	Men	Brown	10 to 12	No	Yes	No	1 - 2	No	No	No	No	No	No	No	No	No	House	No	No	Slightly or moderately probable	A little or moderate serious	(Yes)Vaccine acceptance	No
106431	Yes	40 - 65	Men	Others	10 to 12	Yes	Yes	No	> 4	Yes	Yes	No	No	No	No	Yes	No	No	House	Yes	No	Slightly or moderately probable	Not serious	(Yes)Vaccine acceptance	Yes	Between R$51 and R$100
106432	Yes	40 - 65	Women	Black	> 12	Yes	Yes	No	3 - 4	Yes	No	No	No	No	No	Yes	No	No	House	No	No	Slightly or moderately probable	A little or moderate serious	(Yes)Vaccine acceptance	Yes	Between R$151 and R$200
106434	Yes	40 - 65	Men	White	> 12	No	Yes	No	> 4	No	No	No	No	No	No	Yes	No	No	House	No	No	Slightly or moderately probable	A little or moderate serious	(No) Vaccine refusal
106461	Yes	40 - 65	Women	Black	> 12	No	No	No	1 - 2	No	No	No	Yes	No	No	No	No	No	House	No	Yes	Slightly or moderately probable	Not serious	(Yes)Vaccine acceptance	Yes	Between R$151 and R$200
106464	Yes	< 40	Women	Brown	10 to 12	No	No	No	> 4	Yes	No	No	No	No	No	No	No	No	House	No	Yes	Slightly or moderately probable	A little or moderate serious	(Yes)Vaccine acceptance	No
106473	Yes	< 40	Men	Black	10 to 12	Yes	No	No	3 - 4	Yes	No	No	No	No	No	No	No	No	House	No	No	Slightly or moderately probable	A little or moderate serious	(No) Vaccine refusal
106492	Yes	40 - 65	Women	Black	10 to 12	Yes	Yes	No	3 - 4	Yes	No	No	Yes	No	No	No	No	No	House	Yes	Yes	Very probable	A little or moderate serious	(Yes)Vaccine acceptance	Yes	Up to R$50
106493	Yes	40 - 65	Women	Black	> 12	Yes	No	No	3 - 4	Yes	Yes	Yes	Yes	Yes	Yes	Yes	No	No	House	No	No	Very probable	A little or moderate serious	(Yes)Vaccine acceptance	Yes	Between R$51 and R$100
106505	Yes	< 40	Women	Black	10 to 12	No	Yes	No	3 - 4	No	No	No	No	No	No	Yes	No	No	House	No	No	Slightly or moderately probable	A little or moderate serious	(No) Vaccine refusal
107451	Yes	> 65	Women	Brown	0 to 9	Yes	No	No	1 - 2	Yes	No	No	No	No	No	No	No	No	House	Yes	Yes	Not probable	Not serious	(Yes)Vaccine acceptance	Yes	Between R$51 and R$100
107452	Yes	40 - 65	Men	Brown	> 12	Yes	Yes	No	3 - 4	Yes	No	No	No	No	No	No	No	No	House	Yes	Yes	Slightly or moderately probable	A little or moderate serious	(Yes)Vaccine acceptance	No
108023	Yes	40 - 65	Women	Black	0 to 9	No	No	No	1 - 2	Yes	No	No	No	No	No	No	No	No	House	Yes	Yes	Slightly or moderately probable	A little or moderate serious	(No) Vaccine refusal
108033	Yes	> 65	Men	Brown	10 to 12	Yes	No	No	3 - 4	No	No	No	No	No	No	No	No	No	House	Yes	Yes	Not probable	A little or moderate serious	(Yes)Vaccine acceptance	Yes	Up to R$50
108041	Yes	40 - 65	Women	Brown	0 to 9	No	No	No	3 - 4	Yes	No	Yes	No	No	No	Yes	No	No	House	Yes	Yes	Slightly or moderately probable	Very serious	(Yes)Vaccine acceptance	Yes	Between R$51 and R$100
108043	Yes	40 - 65	Women	Brown	0 to 9	No	No	No	1 - 2	No	No	No	No	No	No	No	No	No	House	Yes	Yes	Slightly or moderately probable	A little or moderate serious	(Yes)Vaccine acceptance	Yes	Up to R$50
108063	Yes	> 65	Men	Brown	10 to 12	No	No	No	1 - 2	No	No	No	No	No	No	No	No	No	House	No	Yes	Slightly or moderately probable	A little or moderate serious	(Yes)Vaccine acceptance	Yes	Between R$151 and R$200
108065	Yes	40 - 65	Women	Brown	10 to 12	Yes	No	No	> 4	Yes	Yes	Yes	Yes	No	No	Yes	No	No	House	Yes	Yes	Slightly or moderately probable	A little or moderate serious	(Yes)Vaccine acceptance	Yes	Between R$51 and R$100
108093	Yes	40 - 65	Women	Brown	0 to 9	No	Yes	No	3 - 4	No	No	No	No	No	No	No	No	No	House	No	No	Slightly or moderately probable	A little or moderate serious	(Yes)Vaccine acceptance	No
108101	Yes	40 - 65	Men	Brown	0 to 9	Yes	No	No	1 - 2	No	No	No	No	No	No	No	No	No	House	No	Yes	Not probable	A little or moderate serious	(Yes)Vaccine acceptance	No
108114	Yes	> 65	Men	Brown	0 to 9	No	No	No	1 - 2	No	No	No	No	No	No	No	No	No	House	No	Yes	Slightly or moderately probable	A little or moderate serious	(Yes)Vaccine acceptance	No
108115	Yes	> 65	Women	Black	10 to 12	No	No	No	1 - 2	No	No	No	No	No	No	No	No	No	House	Yes	Yes	Slightly or moderately probable	Very serious	(Yes)Vaccine acceptance	No
108135	Yes	40 - 65	Women	Brown	10 to 12	Yes	No	No	1 - 2	No	No	No	No	No	No	No	No	No	House	Yes	No	Slightly or moderately probable	A little or moderate serious	(No) Vaccine refusal
108154	Yes	40 - 65	Women	Brown	0 to 9	Yes	No	No	1 - 2	No	No	No	No	No	No	No	No	No	House	Yes	Yes	Slightly or moderately probable	Very serious	(Yes)Vaccine acceptance	No
108171	Yes	40 - 65	Women	Brown	0 to 9	No	No	No	1 - 2	No	No	No	No	No	No	No	No	No	House	Yes	No	Slightly or moderately probable	Not serious	(No) Vaccine refusal
108201	Yes	< 40	Women	Brown	10 to 12	Yes	Yes	No	3 - 4	Yes	Yes	No	No	No	No	Yes	No	No	House	No	No	Slightly or moderately probable	A little or moderate serious	(Yes)Vaccine acceptance	Yes	Between R$51 and R$100
108221	Yes	40 - 65	Women	Black	0 to 9	Yes	No	No	3 - 4	No	No	No	No	No	No	No	No	No	House	Yes	Yes	Slightly or moderately probable	Very serious	(Yes)Vaccine acceptance	Yes	Up to R$50
108234	Yes	40 - 65	Women	Black	10 to 12	Yes	No	No	> 4	Yes	No	No	No	No	No	No	No	No	House	Yes	No	Slightly or moderately probable	Very serious	(Yes)Vaccine acceptance	Yes	Up to R$50
108242	Yes	40 - 65	Men	Brown	0 to 9	No	No	No	1 - 2	No	No	No	No	No	No	No	No	No	House	No	Yes	Slightly or moderately probable	A little or moderate serious	(Yes)Vaccine acceptance	Yes	Up to R$50
108304	Yes	40 - 65	Men	Brown	> 12	No	No	No	> 4	No	No	No	No	No	No	No	No	No	House	Yes	Yes	Slightly or moderately probable	A little or moderate serious	(Yes)Vaccine acceptance	Yes	Between R$51 and R$100
108361	Yes	< 40	Women	Brown	10 to 12	Yes	No	No	3 - 4	Yes	Yes	No	No	No	No	Yes	No	No	House	No		Slightly or moderately probable	A little or moderate serious	(Yes)Vaccine acceptance	Yes	More than R$200
108362	Yes	40 - 65	Women	Brown	0 to 9	Yes	No	No	1 - 2	No	No	No	No	No	No	No	No	No	House	No	Yes	Slightly or moderately probable	A little or moderate serious	(Yes)Vaccine acceptance	No
110111	Yes	< 40	Men	Black	> 12	No	Yes	No	3 - 4	No	No	No	Yes	No	No	No	No	No	House	No	Yes	Very probable	Not serious	(Yes)Vaccine acceptance	Yes	Up to R$50
110112	Yes	< 40	Men	Black	10 to 12	No	Yes	No	3 - 4	Yes	No	No	No	No	No	No	No	No	House	No	No	Not probable	Not serious	(Yes)Vaccine acceptance	Yes	Between R$51 and R$100
101065	Yes	< 40	Men	White	10 to 12	No	Yes	No	> 4	Yes	No	No	No	No	No	Yes	No	No	House	No	No	Slightly or moderately probable	Not serious	(Yes)Vaccine acceptance	Yes	Up to R$50
102055	Yes	40 - 65	Men	Brown	10 to 12	No	Yes	No	1 - 2	No	No	No	No	No	No	No	No	No	House	No	Yes	Very probable	A little or moderate serious	(Yes)Vaccine acceptance	Yes	Up to R$50
110331	Yes	< 40	Women	Black	> 12	No	No	No	1 - 2	No	No	No	No	No	No	No	No	No	House	No	Yes	Slightly or moderately probable	Not serious	(Yes)Vaccine acceptance	Yes	Between R$151 and R$200
102175	Yes	40 - 65	Women	Brown	> 12	No	Yes	No	1 - 2	No	No	No	No	No	No	No	No	No	House	Yes	No	Slightly or moderately probable	A little or moderate serious	(Yes)Vaccine acceptance	No
102211	Yes	40 - 65	Men	Brown	10 to 12	No	Yes	No	1 - 2	No	No	No	No	No	No	No	No	No	House	Yes	No	Very probable	Very serious	(Yes)Vaccine acceptance	Yes	Up to R$50
110582	Yes	40 - 65	Women	Black	10 to 12	No	Yes	No	1 - 2	No	Yes	No	No	No	No	No	No	No	House	No	Yes	Not probable	Not serious	(Yes)Vaccine acceptance	No
105332	Yes	< 40	Women	Brown	> 12	Yes	Yes	Yes	3 - 4	No	No	No	No	No	No	No	No	No	House	No	Yes	Slightly or moderately probable	A little or moderate serious	(Yes)Vaccine acceptance	Yes	Up to R$50
105371	Yes	40 - 65	Women	Brown	10 to 12	No	Yes	No	1 - 2	No	No	No	No	No	No	No	No	No	House	No	No	Slightly or moderately probable	A little or moderate serious	(No) Vaccine refusal
106433	Yes	40 - 65	Men	White	> 12	Yes	Yes	No	> 4	Yes	No	No	Yes	No	No	Yes	No	No	House	Yes	Yes	Very probable	A little or moderate serious	(Yes)Vaccine acceptance	Yes	Between R$151 and R$200
106501	Yes	< 40	Men	Brown	> 12	Yes	Yes	No	> 4	No	No	No	No	No	No	No	No	No	House	No	Yes	Very probable	A little or moderate serious	(No) Vaccine refusal
107454	Yes	40 - 65	Men	Brown	10 to 12	Yes	Yes	No	> 4	Yes	Yes	No	No	No	No	No	No	No	House	No	No	Not probable	A little or moderate serious	(Yes)Vaccine acceptance	No
108095	Yes	40 - 65	Women	Black	> 12	No	Yes	No	1 - 2	No	No	No	No	No	No	No	No	No	House	Yes	Yes	Slightly or moderately probable	A little or moderate serious	(Yes)Vaccine acceptance	Yes	More than R$200
112274	Yes	40 - 65	Women	Brown	0 to 9	Yes	No	No	3 - 4	Yes	Yes	No	No	No	No	No	No	No	House	No	No	Slightly or moderately probable	A little or moderate serious	(Yes)Vaccine acceptance	No
112292	Yes	< 40	Women	White	10 to 12	No	No	No	1 - 2	No	No	No	Yes	No	No	No	No	No	House	No	No	Slightly or moderately probable	A little or moderate serious	(Yes)Vaccine acceptance	Yes	Between R$151 and R$200
112312	Yes	< 40	Women	White	10 to 12	No	No	No	3 - 4	Yes	Yes	Yes	Yes	No	No	No	No	No	House	No	No	Slightly or moderately probable	A little or moderate serious	(Yes)Vaccine acceptance	No
112332	Yes	< 40	Men	Brown	10 to 12	No	No	No	1 - 2	No	No	No	No	No	No	No	No	No	House	No	No	Slightly or moderately probable	A little or moderate serious	(Yes)Vaccine acceptance	Yes	Between R$51 and R$100
112354	Yes	40 - 65	Women	Brown	10 to 12	No	No	No	1 - 2	Yes	Yes	No	Yes	No	No	Yes	No	No	House	Yes	Yes	Slightly or moderately probable	Not serious	(Yes)Vaccine acceptance	No
112364	Yes	40 - 65	Women	Black	0 to 9	No	No	No	1 - 2	No	No	No	No	No	No	No	No	No	House	No	No	Not probable	Very serious	(No) Vaccine refusal
108191	Yes	40 - 65	Men	Brown	> 12	Yes	Yes	Yes	3 - 4	No	No	No	No	No	No	No	No	No	Apartment	Yes	Yes	Slightly or moderately probable	A little or moderate serious	(Yes)Vaccine acceptance	Yes	Between R$51 and R$100
112374	Yes	40 - 65	Women	Brown	10 to 12	No	No	No	3 - 4	No	No	No	No	No	No	No	No	No	House	No	No	Slightly or moderately probable	A little or moderate serious	(Yes)Vaccine acceptance	Yes	Between R$151 and R$200
112393	Yes	< 40	Women	Brown	10 to 12	No	No	No	1 - 2	No	No	No	No	No	No	No	No	No	Apartment	No	Yes	Slightly or moderately probable	Not serious	(Yes)Vaccine acceptance	Yes	Between R$151 and R$200
108223	Yes	< 40	Women	Black	10 to 12	Yes	Yes	No	3 - 4	No	No	No	No	No	No	No	No	No	House	No	No	Slightly or moderately probable	A little or moderate serious	(Yes)Vaccine acceptance	Yes	Up to R$50
112415	Yes	< 40	Women	Brown	10 to 12	Yes	No	No	3 - 4	No	No	No	No	No	No	No	No	No	House	No	Yes	Slightly or moderately probable	A little or moderate serious	(Yes)Vaccine acceptance	No
112453	Yes	40 - 65	Men	Black	0 to 9	No	No	No	1 - 2	No	No	No	No	No	No	No	No	No	House	Yes	Yes	Slightly or moderately probable	A little or moderate serious	(Yes)Vaccine acceptance	No
108312	Yes	40 - 65	Women	Brown	10 to 12	Yes	Yes	No	3 - 4	No	No	No	No	No	No	No	No	No	House	No	No	Slightly or moderately probable	A little or moderate serious	(Yes)Vaccine acceptance	No
112463	Yes	40 - 65	Women	Black	0 to 9	Yes	No	No	3 - 4	No	No	No	No	No	No	No	No	No	House	No	No	Not probable	Not serious	(Yes)Vaccine acceptance	No
112505	Yes	< 40	Women	Others	0 to 9	No	No	No	> 4	No	No	No	No	No	No	No	No	No	House	No	Yes	Slightly or moderately probable	A little or moderate serious	(Yes)Vaccine acceptance	No
109474	Yes	40 - 65	Men	Brown	0 to 9	No	No	No	1 - 2	No	No	No	No	No	No	No	No	No	House	No	Yes	Slightly or moderately probable	A little or moderate serious	(No) Vaccine refusal
106323	Yes	> 65	Women	White	10 to 12	No	No	No	1 - 2	No	No	No	No	No	No	No	No	No	Apartment	No	No	Slightly or moderately probable	A little or moderate serious	(Yes)Vaccine acceptance	No
102142	Yes	40 - 65	Men	Black	10 to 12	No	No	No	3 - 4	No	No	No	No	No	No	No	No	No	House	No	No	Very probable	Very serious	(No) Vaccine refusal
102223	Yes	40 - 65	Women	Black	10 to 12	No	No	No	1 - 2	No	No	No	No	No	No	No	No	No	House	Yes	Yes	Very probable	Very serious	(Yes)Vaccine acceptance	No
106281	Yes	< 40	Women	Black	10 to 12	Yes	No	No	3 - 4	Yes	No	No	No	No	No	Yes	No	No	House	No	No	Slightly or moderately probable	A little or moderate serious	(Yes)Vaccine acceptance	No
106325	Yes	> 65	Women	Brown	> 12	No	No	No	1 - 2	Yes	No	No	No	No	No	No	No	No	Apartment	No	Yes	Very probable	Very serious	(Yes)Vaccine acceptance	Yes	More than R$200
106353	Yes	40 - 65	Women	Black	0 to 9	No	No		1 - 2	No	No	No	No	No	No	No	No	No	House	No	Yes	Slightly or moderately probable	A little or moderate serious	(No) Vaccine refusal
106354	Yes	40 - 65	Men	Brown	0 to 9	Yes	Yes	No	> 4	No	No	No	No	No	No	No	No	No	House	No	No	Slightly or moderately probable	A little or moderate serious	(Yes)Vaccine acceptance	No
106355	Yes	40 - 65	Men	Brown	0 to 9	Yes	No	No	1 - 2	No	No	No	Yes	No	No	No	No	No	House	No	Yes	Not probable	Not serious	(Yes)Vaccine acceptance	Yes	Up to R$50
106361	Yes	40 - 65	Men	Brown	> 12	No	Yes	No	1 - 2	No	No	No	No	No	No	No	No	No	House	No	No	Slightly or moderately probable	A little or moderate serious	(Yes)Vaccine acceptance	Yes	More than R$200
106362	Yes	40 - 65	Women	White	10 to 12	Yes	No	No	1 - 2	No	No	No	No	No	No	No	No	No	Apartment	Yes	Yes	Slightly or moderately probable	A little or moderate serious	(Yes)Vaccine acceptance	Yes	More than R$200
106371	Yes	40 - 65	Men	Brown	0 to 9	Yes	Yes	No	> 4	Yes	Yes	No	No	No	No	No	No	No	House	No	No	Slightly or moderately probable	Not serious	(Yes)Vaccine acceptance	Yes	Up to R$50
106372	Yes	40 - 65	Men	Brown	> 12	Yes	No	No	3 - 4	Yes	No	No	No	No	No	No	No	No	House	Yes	No	Slightly or moderately probable	A little or moderate serious	(Yes)Vaccine acceptance	Yes	Between R$101 and R$150
106373	Yes	40 - 65	Women	Black	10 to 12	Yes	No	No	3 - 4	Yes	No	No	No	No	No	No	No	No	House	Yes	Yes	Slightly or moderately probable	A little or moderate serious	(Yes)Vaccine acceptance	Yes	Between R$51 and R$100
106374	Yes	> 65	Women	Black	10 to 12	No	No	No	3 - 4	Yes	No	No	No	No	No	No	No	No	House	Yes	Yes	Slightly or moderately probable	A little or moderate serious	(Yes)Vaccine acceptance	Yes	Up to R$50
106375	Yes	> 65	Women	Brown	0 to 9	No	No	No	1 - 2	Yes	No	No	No	No	No	No	No	No	House	Yes	Yes	Slightly or moderately probable	Very serious	(Yes)Vaccine acceptance	Yes	Between R$51 and R$100
106382	Yes	> 65	Women	Brown	> 12	No	No	No	3 - 4	Yes	No	No	No	No	No	Yes	No	No	Apartment	Yes	Yes	Slightly or moderately probable	Very serious	(Yes)Vaccine acceptance	Yes	Between R$101 and R$150
106383	Yes	< 40	Men	Brown	> 12	No	No	No	> 4	Yes	No	No	Yes	No	No	Yes	No	No	House	No	Yes	Slightly or moderately probable	A little or moderate serious	(Yes)Vaccine acceptance	Yes	More than R$200
106385	Yes	> 65	Women	White	> 12	No	No	No	1 - 2	Yes	No	No	Yes	No	No	No	No	No	Apartment	Yes	Yes	Slightly or moderately probable	A little or moderate serious	(Yes)Vaccine acceptance	Yes	More than R$200
106394	Yes	> 65	Men	White	> 12	No	Yes	No	1 - 2	Yes	No	No	No	No	No	No	No	No	Apartment	Yes	Yes	Slightly or moderately probable	A little or moderate serious	(Yes)Vaccine acceptance	Yes	Between R$151 and R$200
106401	Yes	40 - 65	Men	White	> 12	Yes	Yes	No	> 4	Yes	No	No	No	No	No	No	No	No	Apartment	Yes	Yes	Slightly or moderately probable	A little or moderate serious	(Yes)Vaccine acceptance	Yes	More than R$200
106411	Yes	< 40	Women	Black	> 12	No	No	Yes	3 - 4	Yes	Yes	No	No	No	No	Yes	No	No	House	Yes	Yes	Very probable	A little or moderate serious	(Yes)Vaccine acceptance	Yes	Between R$151 and R$200
106412	Yes	40 - 65	Women	Black	10 to 12	No	No	No	1 - 2	Yes	No	No	Yes	No	No	No	No	No	House	Yes	Yes	Slightly or moderately probable	A little or moderate serious	(Yes)Vaccine acceptance	Yes	Up to R$50
106413	Yes	40 - 65	Men	White	> 12	Yes	Yes	No	> 4	Yes	No	No	No	No	No	Yes	No	No	Apartment	No	Yes	Slightly or moderately probable	A little or moderate serious	(Yes)Vaccine acceptance	Yes	More than R$200
106421	Yes	< 40	Women	White	> 12	No	No	Yes	3 - 4	Yes	No	No	Yes	No	No	No	No	No	House	No	Yes	Slightly or moderately probable	Not serious	(Yes)Vaccine acceptance	Yes	Up to R$50
106422	Yes	40 - 65	Women	Black	0 to 9	Yes	No	No	3 - 4	Yes	Yes	No	No	No	No	No	No	No	House	No	Yes	Not probable	A little or moderate serious	(Yes)Vaccine acceptance	Yes	Up to R$50
106423	Yes	> 65	Women	Black	0 to 9	No	No	No	1 - 2	Yes	No	No	No	No	No	No	No	No	House	No	No	Slightly or moderately probable	A little or moderate serious	(Yes)Vaccine acceptance	Yes	Between R$51 and R$100
106424	Yes	40 - 65	Women	Black	10 to 12	No	No	No	3 - 4	No	No	No	No	No	No	Yes	No	No	House	Yes	No	Slightly or moderately probable	A little or moderate serious	(Yes)Vaccine acceptance	Yes	Between R$101 and R$150
106425	Yes	40 - 65	Women	Brown	10 to 12	No	Yes	No	3 - 4	No	No	No	No	No	No	No	No	No	House	Yes	Yes	Slightly or moderately probable	Very serious	(Yes)Vaccine acceptance	Yes	More than R$200
106441	Yes	< 40	Women	Black	10 to 12	No	Yes	No	3 - 4	Yes	No	No	Yes	No	No	Yes	No	No	House	Yes	Yes	Slightly or moderately probable	A little or moderate serious	(Yes)Vaccine acceptance	Yes	Between R$51 and R$100
106442	Yes	> 65	Women	Black	0 to 9	Yes	No	No	3 - 4	Yes	No	No	No	No	No	Yes	No	No	House	Yes	Yes	Very probable	A little or moderate serious	(Yes)Vaccine acceptance	No
106444	Yes	> 65	Women	White	0 to 9	Yes	No	No	1 - 2	Yes	No	No	No	No	No	No	No	No	Apartment	Yes	Yes	Not probable	A little or moderate serious	(Yes)Vaccine acceptance	No
106451	Yes	> 65	Women	Others	0 to 9	No	No	No	1 - 2	Yes	No	No	No	No	No	No	No	No	House	Yes	Yes	Slightly or moderately probable	A little or moderate serious	(Yes)Vaccine acceptance	Yes	Between R$151 and R$200
106452	Yes	> 65	Men	Brown	10 to 12	No	No	No	1 - 2	Yes	No	No	No	No	No	No	No	No	House	Yes		Slightly or moderately probable	A little or moderate serious	(Yes)Vaccine acceptance	Yes	Between R$151 and R$200
106454	Yes	40 - 65	Women	Brown	10 to 12	Yes	Yes	No	3 - 4	Yes	No	No	No	No	No	No	No	No	House	Yes	No	Very probable	Not serious	(No) Vaccine refusal
106455	Yes	40 - 65	Men	Black	10 to 12	No	Yes	No	> 4	No	No	No	Yes	No	No	No	No	No	House	No	No	Slightly or moderately probable	A little or moderate serious	(No) Vaccine refusal
106474	Yes	40 - 65	Women	Brown	> 12	Yes	Yes	Yes	1 - 2	Yes	No	No	No	No	No	No	No	No	Apartment	Yes	No	Slightly or moderately probable	Very serious	(Yes)Vaccine acceptance	No
106475	Yes	< 40	Women	Brown	10 to 12	No	No	No	3 - 4	Yes	No	No	Yes	No	No	Yes	No	No	Apartment	No	Yes	Slightly or moderately probable	A little or moderate serious	(Yes)Vaccine acceptance	Yes	Up to R$50
102051	Yes	< 40	Women	Brown	10 to 12	No	Yes	No	3 - 4	Yes	Yes	No	No	No	No	Yes	No	No	House	Yes	No	Very probable	Very serious	(Yes)Vaccine acceptance	Yes	Between R$101 and R$150
102215	Yes	40 - 65	Women	Black	10 to 12	Yes	Yes	No	3 - 4	Yes	Yes	No	No	No	No	No	No	No	House	Yes	No	Very probable	Very serious	(Yes)Vaccine acceptance	No
109394	Yes	< 40	Women	Black	10 to 12	Yes	No	No	3 - 4	No	No	No	No	No	No	No	No	No	House	No	No	Slightly or moderately probable	A little or moderate serious	(Yes)Vaccine acceptance	Yes	Up to R$50
112381	Yes	< 40	Women	Black	0 to 9	No	No	No	> 4	No	No	No	No	No	No	Yes	No	No	House	No	No	Slightly or moderately probable	Not serious	(Yes)Vaccine acceptance	No
106483	Yes	< 40	Women	Black	10 to 12	No	No	No	3 - 4	Yes	Yes	Yes	No	No	No	No	No	No	House	No	No	Slightly or moderately probable	Not serious	(No) Vaccine refusal
109304	Yes	< 40	Women	Brown	10 to 12	Yes	No	No	3 - 4	No	No	No	No	No	No	No	No	No	House	No	Yes	Slightly or moderately probable	A little or moderate serious	(Yes)Vaccine acceptance	Yes	Up to R$50
109305	Yes	< 40	Women	Black	10 to 12	Yes	No	No	3 - 4	Yes	No	No	No	No	No	No	No	No	House	No	No	Slightly or moderately probable	A little or moderate serious	(Yes)Vaccine acceptance	Yes	Up to R$50
109571	Yes	40 - 65	Men	Black	10 to 12	Yes	No	No	3 - 4	No	No	No	No	No	No	No	No	No	House	No	No	Slightly or moderately probable	Not serious	(Yes)Vaccine acceptance	Yes	Up to R$50
105273	Yes	40 - 65	Women	Black	0 to 9	No	No	No	3 - 4	No	No	No	No	No	No	No	No	No	House	Yes	Yes	Slightly or moderately probable	Very serious	(Yes)Vaccine acceptance	No
108371	Yes	40 - 65	Men	Brown	0 to 9	No	No	No	1 - 2	No	No	No	No	No	No	No	No	No	House	No	No	Slightly or moderately probable	Not serious	(Yes)Vaccine acceptance	No
108461	Yes	< 40	Men	Brown	0 to 9	No	No	No	1 - 2	No	No	No	No	No	No	No	No	No	House	No	No	Not probable	Not serious	(No) Vaccine refusal
109454	Yes	40 - 65	Men	Black	0 to 9	No	No	No	1 - 2	No	No	No	No	No	No	No	No	No	House	No	No	Not probable	Not serious	(Yes)Vaccine acceptance	No
108483	Yes	< 40	Women	Black	10 to 12	No	No	No	3 - 4	No	No	No	No	No	No	No	No	No	House	No	Yes	Slightly or moderately probable	Not serious	(No) Vaccine refusal
112493	Yes	40 - 65	Women	Black	0 to 9	No	No	No	3 - 4	No	No	No	No	No	No	No	No	No	House	Yes	Yes	Not probable	Not serious	(Yes)Vaccine acceptance	No
109444	Yes	40 - 65	Women	Black	> 12	No	Yes	No	> 4	Yes	No	No	No	No	No	Yes	No	No	House	No	Yes	Slightly or moderately probable	A little or moderate serious	(Yes)Vaccine acceptance	No
101033	Yes	40 - 65	Women	Black	0 to 9	Yes	No	No	1 - 2	No	No	No	No	No	No	No	No	No	House	Yes	No	Not probable	A little or moderate serious	(No) Vaccine refusal
101034	Yes	< 40	Men	Black	0 to 9	No	Yes	No	3 - 4	No	No	No	No	No	No	No	No	No	House	Yes	No	Slightly or moderately probable	Not serious	(Yes)Vaccine acceptance	Yes	Between R$51 and R$100
109354	Yes	40 - 65	Women	Brown	0 to 9	No	No	No	3 - 4	Yes	No	No	No	No	No	No	No	No	House	Yes	Yes	Slightly or moderately probable	A little or moderate serious	(Yes)Vaccine acceptance	Yes	Up to R$50
110324	Yes	40 - 65	Women	Others	0 to 9	Yes	Yes	No	3 - 4	No	No	No	No	No	No	No	No	No	House	No	Yes	Slightly or moderately probable	Not serious	(Yes)Vaccine acceptance	Yes	Up to R$50
111294	Yes	< 40	Women	Brown	10 to 12	No	No	No	3 - 4	Yes	No	No	No	No	No	No	No	No	House	No	No	Very probable	A little or moderate serious	(Yes)Vaccine acceptance	Yes	Up to R$50
108285	Yes	40 - 65	Men	Black	0 to 9	No	Yes	No	3 - 4	No	No	No	No	No	No	No	No	No	House	No	No	Slightly or moderately probable	Not serious	(Yes)Vaccine acceptance	Yes	Up to R$50
108345	Yes	< 40	Women	Black	10 to 12	No	Yes	No	> 4	No	No	No	No	No	No	No	No	No	House	No	No	Not probable	Not serious	(No) Vaccine refusal
108292	Yes	40 - 65	Women	Brown	10 to 12	Yes	No	No	3 - 4	No	No	No	No	No	No	No	No	No	House	No	No	Slightly or moderately probable	Not serious	(No) Vaccine refusal
108482	Yes	40 - 65	Women	Brown	0 to 9	Yes	Yes	No	3 - 4	No	No	No	No	No	No	No	No	No	House	Yes	No	Slightly or moderately probable	A little or moderate serious	(Yes)Vaccine acceptance	No
108485	Yes	< 40	Women	Brown	10 to 12	No	No	No	3 - 4	No	No	No	No	No	No	No	No	No	House	No		Slightly or moderately probable	Not serious	(Yes)Vaccine acceptance	No
108503	Yes	40 - 65	Women	Brown	0 to 9	Yes	No	No	3 - 4	No	No	No	No	No	No	No	No	No	House	Yes	No	Slightly or moderately probable	Not serious	(No) Vaccine refusal
108473	Yes	40 - 65	Women	Black	0 to 9	Yes	No	No	> 4	No	No	No	No	No	No	No	No	No	House	Yes	No	Slightly or moderately probable	Not serious	(Yes)Vaccine acceptance	No
106282	Yes	< 40	Women	Brown	> 12	No	Yes			Yes	No	No		No	No	No	No	No	House	No	No	Slightly or moderately probable	Not serious	(No) Vaccine refusal
106291	Yes	< 40	Men	Black	10 to 12	No	Yes	No	3 - 4	Yes	No	No	Yes	No	No	Yes	No	No	House	No	No	Very probable	Not serious	(Yes)Vaccine acceptance	Yes	More than R$200
108294	Yes	40 - 65	Men	Brown	0 to 9	No	No	No	1 - 2	Yes	No	No	No	No	No	No	No	No	House	Yes	No	Slightly or moderately probable	A little or moderate serious	(No) Vaccine refusal
108443	Yes	40 - 65	Men	Brown	0 to 9	No	Yes	No	1 - 2	No	No	No	No	No	No	No	No	No	House	No	No	Slightly or moderately probable	A little or moderate serious	(Yes)Vaccine acceptance	Yes	Up to R$50
101354	Yes	< 40	Men	Brown	0 to 9	Yes	No	No	3 - 4	No	No	No	No	No	No	No	No	No	House	No	Yes	Slightly or moderately probable	A little or moderate serious	(Yes)Vaccine acceptance	No
105093	Yes	40 - 65	Women	Brown	10 to 12	No	No	No	3 - 4	No	No	No	No	No	No	No	No	No	House	Yes	Yes	Not probable	Not serious	(Yes)Vaccine acceptance	No
105151	Yes	40 - 65	Men	Brown	0 to 9	No	Yes	No	> 4	Yes	No	No	Yes	No	No	Yes	No	No	House	Yes	No	Slightly or moderately probable	A little or moderate serious	(Yes)Vaccine acceptance	No
105163	Yes	> 65	Women	Brown	10 to 12	No	No	No	1 - 2	Yes	No	No	No	No	No	No	No	No	House	Yes	Yes	Slightly or moderately probable	Very serious	(Yes)Vaccine acceptance	No
105205	Yes	< 40	Women	Black	10 to 12	No	Yes	No	3 - 4	No	No	No	Yes	No	No	Yes	No	No	House	No	No	Slightly or moderately probable	A little or moderate serious	(Yes)Vaccine acceptance	Yes	Up to R$50
105274	Yes	40 - 65	Men	Black	0 to 9	No	No	No	> 4	Yes	Yes	No	No	No	No	No	No	No	House	Yes	Yes	Not probable	A little or moderate serious	(Yes)Vaccine acceptance	Yes	Up to R$50
107432	Yes	40 - 65	Women	Brown	10 to 12	No	No	No	> 4	Yes	Yes	No	No	No	No	No	No	No	House	No	No	Slightly or moderately probable	A little or moderate serious	(Yes)Vaccine acceptance	No
111372	Yes	< 40	Men	Brown	10 to 12	No	No	No	3 - 4	No	Yes	Yes	Yes	No	No	Yes	No	No	House	No	Yes	Slightly or moderately probable	A little or moderate serious	(Yes)Vaccine acceptance	No
109473	Yes	> 65	Women	Brown	0 to 9	Yes	Yes	No	1 - 2	No	No	No	No	No	No	No	No	No	House	Yes	Yes	Slightly or moderately probable	A little or moderate serious	(No) Vaccine refusal
109293	Yes	< 40	Women	Black	> 12	Yes	Yes	No	> 4	No	Yes	No	No	No	No	Yes	No	No	House	No	Yes	Slightly or moderately probable	A little or moderate serious	(Yes)Vaccine acceptance	No
107244	Yes	< 40	Men	Brown	10 to 12	No	Yes	No	> 4	Yes	No	No	No	No	No	Yes	No	No	House	No	No	Slightly or moderately probable	A little or moderate serious	(Yes)Vaccine acceptance	No
110192	Yes	40 - 65	Women	Black	0 to 9	No	No	No	1 - 2	Yes	Yes	No	No	No	No	No	No	No	House	Yes	Yes	Slightly or moderately probable	A little or moderate serious	(Yes)Vaccine acceptance	Yes	Up to R$50
109272	Yes	< 40	Women	Brown	10 to 12	Yes	Yes	No	3 - 4	No	Yes	No	No	No	No	Yes	No	No	House	No	Yes	Very probable	Not serious	(Yes)Vaccine acceptance	Yes	Up to R$50
105171	Yes	40 - 65	Women	Brown	> 12	No	Yes	No	1 - 2	Yes	Yes	No	No	No	No	No	No	No	House	No	No	Slightly or moderately probable	Not serious	(Yes)Vaccine acceptance	Yes	Between R$151 and R$200
105095	Yes	40 - 65	Women	Black	10 to 12	Yes	No	No	3 - 4	No	No	No	No	No	No	No	No	No	House	No	No	Very probable	A little or moderate serious	(No) Vaccine refusal
105354	Yes	40 - 65	Women	Brown	10 to 12	Yes	No	No	1 - 2	Yes	No	No	No	No	No	No	No	No	House	Yes	Yes	Slightly or moderately probable	A little or moderate serious	(No) Vaccine refusal
105413	Yes	40 - 65	Women	Brown	10 to 12	Yes	No	No	3 - 4	Yes	No	No	No	No	No	Yes	No	No	House	No	Yes	Slightly or moderately probable	A little or moderate serious	(Yes)Vaccine acceptance	Yes	Up to R$50
109373	Yes	> 65	Men	Brown	10 to 12	Yes	No	No	1 - 2	No	No	No	No	No	No	No	No	No	Apartment	Yes	Yes	Slightly or moderately probable	A little or moderate serious	(Yes)Vaccine acceptance	Yes	Up to R$50
107391	Yes	40 - 65	Women	Brown	> 12	No	No	No	1 - 2	Yes	No	No	No	No	No	No	No	No	Apartment	Yes	Yes	Slightly or moderately probable	Very serious	(Yes)Vaccine acceptance	No
105091	Yes	< 40	Men	Black	10 to 12	Yes	Yes	No	3 - 4	Yes	Yes	No	No	No	No	No	No	No	House	No	Yes	Very probable	A little or moderate serious	(Yes)Vaccine acceptance	Yes	Up to R$50
108141	Yes	> 65	Women	Brown	> 12	No	No	No	1 - 2	No	No	No	No	No	No	No	No	No	House	Yes	No	Not probable	Very serious	(Yes)Vaccine acceptance	Yes	Up to R$50
108373	Yes	40 - 65	Women	Brown	10 to 12	Yes	No	No	3 - 4	Yes	No	No	No	No	No	No	No	No	House	Yes	Yes	Slightly or moderately probable	A little or moderate serious	(Yes)Vaccine acceptance	Yes	Between R$151 and R$200
105101	Yes	40 - 65	Women	Black	> 12	No	Yes	No	1 - 2	No	No	No	No	No	No	No	No	No	House	Yes	No	Very probable	A little or moderate serious	(Yes)Vaccine acceptance	Yes	Between R$151 and R$200
108291	Yes	> 65	Women	Brown	0 to 9	No	No	No	> 4	No	No	No	No	No	No	No	No	No	House	Yes	Yes	Slightly or moderately probable	Not serious	(No) Vaccine refusal
108293	Yes	40 - 65	Men	Black	0 to 9	Yes	No	No	3 - 4	No	No	No	No	No	No	No	No	No	House	No	No	Slightly or moderately probable	A little or moderate serious	(No) Vaccine refusal
105161	Yes	> 65	Women	Brown	> 12	Yes	No	No	1 - 2	No	No	No	No	No	No	No	No	No	Apartment	Yes	Yes	Not probable	Very serious	(Yes)Vaccine acceptance	Yes	Between R$151 and R$200
110484	Yes	> 65	Women	Brown	0 to 9	Yes	No	No	> 4	No	No	No	No	No	No	No	No	No	House	Yes	No	Not probable	A little or moderate serious	(Yes)Vaccine acceptance	No
109495	Yes	< 40	Women	White	> 12	No	No	No	3 - 4	Yes	Yes	No	Yes	No	No	Yes			House	No	Yes	Very probable	Not serious	(Yes)Vaccine acceptance	Yes	Between R$51 and R$100
108471	Yes	< 40	Men	Black	10 to 12	Yes	Yes	No	3 - 4	No	No	No	No	No	No	No	No	No	House	Yes	Yes	Slightly or moderately probable	A little or moderate serious	(No) Vaccine refusal
108472	Yes	< 40	Women	Brown	0 to 9	No	No	No	3 - 4	No	No	No	No	No	No	No	No	No	House	No	No	Slightly or moderately probable	A little or moderate serious	(Yes)Vaccine acceptance	No
108475	Yes	< 40	Men	Brown	10 to 12	Yes	No	No	1 - 2	No	No	No	No	No	No	No	No	No	House	No	No	Slightly or moderately probable	A little or moderate serious	(No) Vaccine refusal
108481	Yes	40 - 65	Men	White	0 to 9	No	Yes	No	1 - 2	No	No	No	No	No	No	No	No	No	House	Yes	Yes	Slightly or moderately probable	Not serious	(No) Vaccine refusal
108484	Yes	40 - 65	Women	Brown	0 to 9	No	No	No	1 - 2	No	No	No	No	No	No	No	No	No	House	Yes	Yes	Slightly or moderately probable	A little or moderate serious	(Yes)Vaccine acceptance	No
109404	Yes	> 65	Men	Black	10 to 12	No	No	No	1 - 2	No	No	No	No	No	No	No	No	No	House	Yes	No	Slightly or moderately probable	A little or moderate serious	(Yes)Vaccine acceptance	Yes	Up to R$50
109431	Yes	40 - 65	Women	Brown	10 to 12	Yes	Yes	No	1 - 2	No	No	No	No	No	No	No	No	No	House	Yes	Yes	Not probable	Not serious	(Yes)Vaccine acceptance	Yes	Between R$51 and R$100
109263	Yes	40 - 65	Women	Black	0 to 9	No	No	No	1 - 2	No	No	No	No	No	No	No	No	No	House	Yes	No	Not probable	Not serious	(Yes)Vaccine acceptance	Yes	Up to R$50
109301	Yes	40 - 65	Men	Brown	10 to 12	Yes	No	No	> 4	Yes	No	No	No	No	No	No	No	No	House	No	No	Slightly or moderately probable	A little or moderate serious	(Yes)Vaccine acceptance	Yes	Up to R$50
109302	Yes	40 - 65	Men	Brown	0 to 9	No	No	No	1 - 2	No	No	No	No	No	No	No	No	No	House	No	Yes	Slightly or moderately probable	A little or moderate serious	(Yes)Vaccine acceptance	Yes	Between R$51 and R$100
109411	Yes	< 40	Women	Brown	10 to 12	Yes	No	No	3 - 4	No	No	No	No	No	No	No	No	No	House	No	No	Slightly or moderately probable	A little or moderate serious	(Yes)Vaccine acceptance	Yes	Up to R$50
109423	Yes	40 - 65	Women	Brown	0 to 9	Yes	No	No	3 - 4	Yes	Yes	No	No	No	No	Yes	No	No	House	Yes	No	Slightly or moderately probable	A little or moderate serious	(No) Vaccine refusal
109443	Yes	40 - 65	Women	Brown	10 to 12	Yes	No	No	3 - 4	No	No	No	No	No	No	No	No	No	House	Yes	Yes	Not probable	Not serious	(Yes)Vaccine acceptance	Yes	Up to R$50
109453	Yes	40 - 65	Women	Black	10 to 12	No	No	No	1 - 2	No	No	No	No	No	No	No	No	No	House	No	No	Not probable	Not serious	(Yes)Vaccine acceptance	Yes	Up to R$50
105162	Yes	40 - 65	Men	Brown	10 to 12	Yes	Yes	No	3 - 4	Yes	Yes	No	No	No	No	No	No	No	House	No	Yes	Very probable	A little or moderate serious	(Yes)Vaccine acceptance	Yes	More than R$200
109014	Yes	> 65	Women	White	0 to 9	No	No	No	1 - 2	No	No	No	No	No	No	No	No	No	Apartment	No	Yes	Not probable	Not serious	(Yes)Vaccine acceptance	Yes	Between R$51 and R$100
105282	Yes	40 - 65	Men	White	> 12	No	Yes	No	3 - 4	Yes	No	No	Yes	No	No	No	No	No	House	No	Yes	Very probable	A little or moderate serious	(Yes)Vaccine acceptance	Yes	Up to R$50
109021	Yes	40 - 65	Men	Black	10 to 12	Yes	Yes	No	1 - 2	No	No	No	Yes	No	No	No	No	No	House	No	Yes	Slightly or moderately probable	A little or moderate serious	(Yes)Vaccine acceptance	Yes	Up to R$50
109285	Yes	40 - 65	Women	White	0 to 9	Yes	No	No	3 - 4	Yes	Yes	No	No	No	No	Yes	No	No	House	No	No	Slightly or moderately probable	A little or moderate serious	(Yes)Vaccine acceptance	Yes	Between R$51 and R$100
109315	Yes	40 - 65	Women	Black	0 to 9	No	Yes	No	3 - 4	No	No	No	Yes	No	No	No	No	No	House	Yes	Yes	Not probable	Not serious	(No) Vaccine refusal
109374	Yes	40 - 65	Women	Black	10 to 12	No	Yes	No	3 - 4	No	No	No	No	No	No	Yes	No	No	House	No	No	Slightly or moderately probable	A little or moderate serious	(Yes)Vaccine acceptance	Yes	Up to R$50
109413	Yes	40 - 65	Women	Brown	> 12	Yes	Yes	No	> 4	Yes	Yes	No	No	No	No	Yes	No	No	House	No	Yes	Very probable	A little or moderate serious	(Yes)Vaccine acceptance	Yes	More than R$200
109433	Yes	< 40	Women	Black	10 to 12	Yes	Yes	No	3 - 4	Yes	No	No	No	No	No	No	No	No	House	No	No	Very probable	A little or moderate serious	(No) Vaccine refusal
109132	Yes	< 40	Men	Brown	> 12	No	No	No	3 - 4	No	No	No	Yes	No	No	No	No	No	House	No	No	Slightly or moderately probable	A little or moderate serious	(Yes)Vaccine acceptance	Yes	Up to R$50
109393	Yes	40 - 65	Men	Brown	10 to 12	No	No	No	1 - 2	No	No	No	Yes	No	No	No	No	No	House	Yes	Yes	Not probable	Very serious	(Yes)Vaccine acceptance	No
109414	Yes	40 - 65	Men	Brown	0 to 9	No	No	No	3 - 4	No	No	No	No	No	No	No	No	No	House	No	No	Slightly or moderately probable	Very serious	(Yes)Vaccine acceptance	No
105094	Yes	40 - 65	Women	Black	10 to 12	No	Yes	Yes	1 - 2	No	No	No	Yes	No	No	No	No	No	House	No	No	Not probable	A little or moderate serious	(Yes)Vaccine acceptance	Yes	Between R$151 and R$200
109464	Yes	40 - 65	Women	Brown	10 to 12	Yes	No	No	3 - 4	No	No	No	No	No	No	No	No	No	House	No	Yes	Not probable	Not serious	(No) Vaccine refusal
109481	Yes	< 40	Women	Brown	10 to 12	Yes	Yes	No	3 - 4	Yes	No	No	No	No	No	No	No	No	House	Yes	Yes	Not probable	A little or moderate serious	(No) Vaccine refusal
109483	Yes	< 40	Women	Others	10 to 12	Yes	No	No	3 - 4	Yes	No	No	No	No	No	No	No	No	House	No	Yes	Slightly or moderately probable	A little or moderate serious	(Yes)Vaccine acceptance	Yes	Up to R$50
108253	Yes	< 40	Women	Black	10 to 12	No	Yes	No	3 - 4	No	No	No	No	No	No	No	No	No	Apartment	No	No	Very probable	A little or moderate serious	(Yes)Vaccine acceptance	Yes	Between R$151 and R$200
109013	Yes	40 - 65	Women	Brown	10 to 12	No	Yes	Yes	1 - 2	No	Yes	Yes	Yes	No	No	No	No	No	House	Yes	Yes	Slightly or moderately probable	Not serious	(No) Vaccine refusal
109245	Yes	40 - 65	Women	White	10 to 12	No	Yes	No	3 - 4	Yes	Yes	No	No	Yes	Yes	Yes	No	No	House	No	No	Very probable	A little or moderate serious	(Yes)Vaccine acceptance	Yes	Between R$51 and R$100
109252	Yes	40 - 65	Men	Brown	10 to 12	No	No	No	3 - 4	No	No	No	No	No	No	Yes	No	No	Apartment	No	Yes	Slightly or moderately probable	Very serious	(Yes)Vaccine acceptance	Yes	Between R$101 and R$150
109361	Yes	40 - 65	Women	Black	> 12	No	Yes	No	3 - 4	Yes	Yes	No	No	No	No	Yes	No	No	Apartment	No	No	Slightly or moderately probable	A little or moderate serious	(Yes)Vaccine acceptance	Yes	Between R$151 and R$200
109465	Yes	< 40	Women	Others	10 to 12	Yes	No	No	3 - 4	Yes	Yes	Yes	No	No	No	No	No	No	House	Yes	Yes	Slightly or moderately probable	Not serious	(Yes)Vaccine acceptance	No
105042	Yes	40 - 65	Women	White	10 to 12	Yes	Yes	No	1 - 2	No	No	No	No	No	No	No	No	No	House	Yes	No	Not probable	Very serious	(Yes)Vaccine acceptance	No
105283	Yes	40 - 65	Men	Black	> 12	Yes	No	No	3 - 4	No	No	No	No	No	No	No	No	No	House	No	Yes	Slightly or moderately probable	A little or moderate serious	(Yes)Vaccine acceptance	Yes	Between R$101 and R$150
109502	Yes	< 40	Women	White	> 12	No	No	No	3 - 4	No	Yes	No	No	No	No	No	No	No	House	No	Yes	Slightly or moderately probable	A little or moderate serious	(Yes)Vaccine acceptance	No
110271	Yes	40 - 65	Women	White	> 12	No	Yes	No	1 - 2	No	No	No	No	No	No	No	No	No	House	No	No	Not probable	Not serious	(Yes)Vaccine acceptance	Yes	Between R$51 and R$100
110364	Yes	40 - 65	Men	Others	10 to 12	No	Yes	No	1 - 2	No	No	No	No	No	No	No	No	No	House	No	Yes	Very probable	Not serious	(Yes)Vaccine acceptance	No
105041	Yes	40 - 65	Men	Brown	10 to 12	No	Yes	No	3 - 4	No	No	No	No	No	No	No	No	No	House	No	No	Not probable	A little or moderate serious	(Yes)Vaccine acceptance	Yes	Up to R$50
102251	Yes	40 - 65	Men	Black	> 12	No	Yes	No	> 4	No	Yes	No	No	No	No	No	No	No	House	Yes	No	Very probable	A little or moderate serious	(Yes)Vaccine acceptance	Yes	More than R$200
107271	Yes	< 40	Women	Brown	> 12	No	No	No	3 - 4	Yes	No	No	No	No	No	No	No	No	Apartment	No	No	Very probable	Not serious	(Yes)Vaccine acceptance	Yes	Between R$101 and R$150
101152	Yes	40 - 65	Women	Black	0 to 9	No	Yes	No	1 - 2	No	No	No	No	No	No	No	No	No	House	Yes	No	Not probable	Not serious	(No) Vaccine refusal
102205	Yes	< 40	Women	Black	> 12	Yes	Yes	No	3 - 4	Yes	Yes	No	No	No	No	Yes	No	No	House	No	No	Slightly or moderately probable	Not serious	(Yes)Vaccine acceptance	Yes	Up to R$50
102281	Yes	40 - 65	Women	Brown	10 to 12	Yes	Yes	No	3 - 4	No	No	No	No	No	No	No	No	No	House	No	Yes	Slightly or moderately probable	Very serious	(Yes)Vaccine acceptance	Yes	More than R$200
102325	Yes	40 - 65	Women	Brown	10 to 12	No	Yes	No	3 - 4	No	No	No	No	No	No	No	No	No	House	Yes	No	Slightly or moderately probable	A little or moderate serious	(Yes)Vaccine acceptance	Yes	Between R$51 and R$100
102341	Yes	40 - 65	Men	Brown	10 to 12	Yes	Yes	No	1 - 2	No	No	No	No	No	No	No	No	No	House	Yes	Yes	Very probable	A little or moderate serious	(Yes)Vaccine acceptance	Yes	Between R$101 and R$150
102371	Yes	40 - 65	Men	Brown	10 to 12	Yes	Yes	No	3 - 4	Yes	Yes	Yes	Yes	Yes	Yes	Yes	No	No	House	No	No	Very probable	Very serious	(Yes)Vaccine acceptance	Yes	Between R$51 and R$100
102381	Yes	40 - 65	Men	Brown	> 12	No	Yes	Yes	1 - 2	No	No	No	Yes	No	No	No	No	No	House	No	Yes	Very probable	Very serious	(Yes)Vaccine acceptance	Yes	Between R$101 and R$150
102423	Yes	40 - 65	Women	Black	> 12	No	Yes	No	> 4	No	No	No	No	No	No	No	No	No	Apartment	Yes	Yes	Not probable	Not serious	(Yes)Vaccine acceptance	Yes	Between R$151 and R$200
102425	Yes	40 - 65	Women	Black	10 to 12	No	Yes	No	1 - 2	No	No	No	No	No	No	No	No	No	House	Yes	No	Slightly or moderately probable	Very serious	(Yes)Vaccine acceptance	Yes	Up to R$50
102475	Yes	40 - 65	Women	Brown	10 to 12	Yes	Yes	No	1 - 2	Yes	Yes	No	No	No	No	Yes	No	No	House	No	No	Slightly or moderately probable	Not serious	(Yes)Vaccine acceptance	No
104014	Yes	< 40	Women	Brown	0 to 9	No	Yes	No	1 - 2	No	No	No	No	No	No	No	No	No	House	No	No	Slightly or moderately probable	A little or moderate serious	(No) Vaccine refusal
104032	Yes	40 - 65	Men	Brown	10 to 12	No	Yes	No	1 - 2	No	No	No	No	No	No	No	No	No	House	No	Yes	Slightly or moderately probable	A little or moderate serious	(Yes)Vaccine acceptance	No
104072	Yes	< 40	Women	Brown	> 12	No	Yes	No	1 - 2	No	No	No	No	No	No	No	No	No	House	No	Yes	Slightly or moderately probable	A little or moderate serious	(Yes)Vaccine acceptance	Yes	Up to R$50
104141	Yes	< 40	Women	Brown	10 to 12	Yes	Yes	No	3 - 4	No	No	No	No	No	No	No	No	No	House	No	Yes	Very probable	A little or moderate serious	(No) Vaccine refusal
104142	Yes	< 40	Women	Black	10 to 12	No	Yes	No	3 - 4	No	No	No	No	No	No	No	No	No	House	No	Yes	Very probable	A little or moderate serious	(Yes)Vaccine acceptance	No
104143	Yes	< 40	Women	Black	10 to 12	No	Yes	No	3 - 4	Yes	No	No	No	No	No	No	No	No	House	Yes	Yes	Very probable	A little or moderate serious	(No) Vaccine refusal
104161	Yes	40 - 65	Women	Black	10 to 12	Yes	Yes	Yes	3 - 4	No	No	No	No	No	No	No	No	No	House	Yes	Yes	Slightly or moderately probable	A little or moderate serious	(Yes)Vaccine acceptance	No
104192	Yes	40 - 65	Men	Black	0 to 9	Yes	Yes	No	1 - 2	No	No	No	No	No	No	No	No	No	House	Yes	No	Slightly or moderately probable	A little or moderate serious	(Yes)Vaccine acceptance	No
104193	Yes	40 - 65	Women	Brown	> 12	Yes	Yes	No	1 - 2	Yes	Yes	Yes	Yes	No	No	Yes	No	No	House	No	No	Very probable	A little or moderate serious	(Yes)Vaccine acceptance	Yes	Up to R$50
104282	Yes	< 40	Men	Brown	> 12	Yes	Yes	No	3 - 4	No	Yes	No	No	No	No	No	No	No	House	No	Yes	Slightly or moderately probable	A little or moderate serious	(Yes)Vaccine acceptance	No
104285	Yes	< 40	Women	Brown	> 12	No	Yes	Yes	3 - 4	No	No	No	No	No	No	No	No	No	House	No	Yes	Very probable	Not serious	(Yes)Vaccine acceptance	No
104295	Yes	40 - 65	Women	Black	10 to 12	No	Yes	No	> 4	No	No	No	Yes	No	No	Yes	No	No	House	No	No	Slightly or moderately probable	A little or moderate serious	(Yes)Vaccine acceptance	Yes	Up to R$50
104354	Yes	40 - 65	Men	Black	> 12	Yes	Yes	No	1 - 2	No	No	No	No	No	No	No	No	No	House	No	No	Slightly or moderately probable	Not serious	(Yes)Vaccine acceptance	Yes	Up to R$50
101272	Yes	< 40	Women	Black	> 12	No	Yes	No	3 - 4	Yes	Yes	No	No	No	No	No	No	No	Apartment	No	No	Slightly or moderately probable	A little or moderate serious	(Yes)Vaccine acceptance	Yes	More than R$200
101274	Yes	40 - 65	Men	White	0 to 9	No	No	No	1 - 2	No	No	No	No	No	No	No	No	No	Apartment	No	No	Not probable	Not serious	(No) Vaccine refusal
101352	Yes	40 - 65	Men	Brown	0 to 9	No	Yes	No	1 - 2	No	No	No	No	No	No	No	No	No	House	No	Yes	Slightly or moderately probable	Not serious	(Yes)Vaccine acceptance	Yes	More than R$200
101503	Yes	> 65	Women	White	> 12	No	No	No	3 - 4	No	No	No	No	No	No	No	No	No	House	No	Yes	Slightly or moderately probable	A little or moderate serious	(Yes)Vaccine acceptance	Yes	Between R$51 and R$100
102222	Yes	40 - 65	Men	Black	10 to 12	Yes	Yes	No	3 - 4	Yes	Yes	No	No	No	No	Yes	No	No	House	No	No	Very probable	Very serious	(No) Vaccine refusal
102291	Yes	40 - 65	Men	Black	10 to 12	No	Yes	No		No	No	No	No	No	No		No			No	No	Slightly or moderately probable	Very serious	(Yes)Vaccine acceptance	No
105191	Yes	< 40	Women	Brown	0 to 9	No	Yes	No	3 - 4	No	No	No	No	No	No	No	No	No	Apartment	No	Yes	Slightly or moderately probable	Very serious	(Yes)Vaccine acceptance	No
103012	Yes	40 - 65	Women	Black	10 to 12	Yes	No	No	3 - 4	No	No	No	No	No	No	No	No	No	House	Yes	Yes	Not probable	A little or moderate serious	(No) Vaccine refusal
103022	Yes	40 - 65	Men	Brown	10 to 12	Yes	No	No	3 - 4	No	No	No	No	No	No	No	No	No	House	No	Yes	Slightly or moderately probable	A little or moderate serious	(No) Vaccine refusal
103051	Yes	40 - 65	Men	Black	10 to 12	Yes	No	No	1 - 2	No		No	No	No	No	No	No	No	House	Yes		Not probable	Not serious	(Yes)Vaccine acceptance	Yes	Up to R$50
103101	Yes	40 - 65	Men	White	0 to 9	No	No	No	3 - 4	No	No	No	No	No	No	No	No	No	House	Yes	No	Not probable	Not serious	(Yes)Vaccine acceptance	Yes	Up to R$50
103102	Yes	> 65	Women	Black	10 to 12	No	No	No		Yes	Yes	No	No	No	No	No	No	No	House	Yes	Yes	Not probable	Not serious	(Yes)Vaccine acceptance	Yes	Up to R$50
103103	Yes	< 40	Men	Black	10 to 12	No	Yes	No	3 - 4	No	No	No	No	No	No	No	No	No	House	No	Yes	Not probable	Not serious	(Yes)Vaccine acceptance	Yes	Up to R$50
103113	Yes	> 65	Women	White	0 to 9	No	No	No	1 - 2	No	No	No	No	No	No	No	No	No	House	Yes	Yes	Slightly or moderately probable	Very serious	(Yes)Vaccine acceptance	Yes	Up to R$50
103114	Yes	> 65	Men	Black	0 to 9	Yes	No	No	3 - 4	No	No	No	No	No	No	No	No	No	House	Yes	Yes	Slightly or moderately probable	A little or moderate serious	(Yes)Vaccine acceptance	Yes	Up to R$50
103121	Yes	40 - 65	Men	Brown	10 to 12	No	Yes	No	3 - 4	No	No	No	No	No	No	No	No	No	House	No	No	Very probable	Very serious	(Yes)Vaccine acceptance	No
103123	Yes	> 65	Men	Brown	0 to 9	No	No	No	1 - 2	No	No	No	No	No	No	No	No	No	House	Yes	Yes	Slightly or moderately probable	A little or moderate serious	(Yes)Vaccine acceptance	Yes	Up to R$50
103124	Yes	> 65	Women	Black	0 to 9	No	No	No	1 - 2	Yes	No	No	No	No	No	Yes	No	No	House	Yes	Yes	Very probable	Very serious	(Yes)Vaccine acceptance	Yes	Up to R$50
103134	Yes	< 40	Women	Black	0 to 9	No	No	No	3 - 4	No		No	No	No	No	No	No	No	House	Yes	Yes	Slightly or moderately probable	A little or moderate serious	(No) Vaccine refusal
103145	Yes	> 65	Men	Brown	0 to 9	No	No	No	3 - 4	No	No	No	No	No	No	No	No	No	House	No	No	Slightly or moderately probable	Not serious	(Yes)Vaccine acceptance	Yes	Up to R$50
103151	Yes	> 65	Men	White	0 to 9	No	No	No	1 - 2	Yes		No	No	Yes	Yes	No	No	No	House	Yes	Yes	Slightly or moderately probable	A little or moderate serious	(Yes)Vaccine acceptance	Yes	Up to R$50
103182	Yes	40 - 65	Women	Black	10 to 12	Yes	No	No	3 - 4	No	No	No	No	No	No	No	No	No	House	No	No	Slightly or moderately probable	A little or moderate serious	(No) Vaccine refusal
103184	Yes	< 40	Men	Black	10 to 12	No	Yes	No	1 - 2	No	No	No	No	No	No	No	No	No	House	No	No	Slightly or moderately probable	A little or moderate serious	(Yes)Vaccine acceptance	Yes	Up to R$50
103202	Yes	40 - 65	Men	Black	10 to 12	No	Yes	No	1 - 2	No	No	No	No	No	No	No	No	No	House	No	Yes	Very probable	A little or moderate serious	(Yes)Vaccine acceptance	Yes	Up to R$50
103205	Yes	40 - 65	Women	Black	10 to 12	Yes	No	No	3 - 4	No	No	No	No	No	No	Yes	No	No	House	No	No	Slightly or moderately probable	A little or moderate serious	(Yes)Vaccine acceptance	Yes	Up to R$50
103222	Yes	40 - 65	Men	Brown	0 to 9	Yes	No	No	3 - 4	Yes	Yes	Yes	Yes	No	No	No	No	No	House	Yes	Yes	Slightly or moderately probable	A little or moderate serious	(Yes)Vaccine acceptance	Yes	More than R$200
103225	Yes	40 - 65	Women	White	> 12	No	No	No	3 - 4	No	No	No	No	No	No	No	No	No	House	Yes	No	Slightly or moderately probable	A little or moderate serious	(Yes)Vaccine acceptance	Yes	Up to R$50
103231	Yes	> 65	Women	Black	> 12	No	No	No	3 - 4	No	No	No	No	No	No	No	No	No	House	No	Yes	Not probable	A little or moderate serious	(Yes)Vaccine acceptance	Yes	Up to R$50
103291	Yes	40 - 65	Men	Brown	10 to 12	Yes	Yes	No	3 - 4	No	No	No	No	No	No	No	No	No	House	No	Yes	Slightly or moderately probable	A little or moderate serious	(Yes)Vaccine acceptance	No
103292	Yes	40 - 65	Men	Others	0 to 9	No	No	No	3 - 4	No	No	No	No	No	No	No	No	No	House	Yes	Yes	Slightly or moderately probable	A little or moderate serious	(Yes)Vaccine acceptance	Yes	Up to R$50
103293	Yes	40 - 65	Men	Black	0 to 9	No	No	No	1 - 2	No	No	No	No	No	No	No	No	No	House	No		Slightly or moderately probable	A little or moderate serious	(Yes)Vaccine acceptance	Yes	Up to R$50
103995	Yes	< 40	Women	Brown	0 to 9	Yes	No	No	> 4	Yes		No	No	No	No	No	No	No	House	Yes	Yes	Slightly or moderately probable	Very serious	(Yes)Vaccine acceptance	Yes	Up to R$50
104111	Yes	40 - 65	Men	Black	> 12	Yes	No	No	1 - 2	No	No	No	No	No	No	No	No	No	House	Yes	No	Not probable	Not serious	(No) Vaccine refusal
104112	Yes	40 - 65	Women	Black	10 to 12	No	No	No		Yes	Yes	Yes	Yes	No	No		No			No	Yes	Not probable	A little or moderate serious	(Yes)Vaccine acceptance	Yes	Up to R$50
104114	Yes	40 - 65	Men	Black	10 to 12	No	Yes	No	> 4	No	No	No	No	No	No	Yes	No	No	House	No	No	Not probable	Not serious	(Yes)Vaccine acceptance	Yes	Up to R$50
104361	Yes	> 65	Women	White	10 to 12	No	No	No	> 4	No	No	No	No	No	No	Yes	Yes	No	House	Yes	Yes	Not probable	Not serious	(Yes)Vaccine acceptance	Yes	Up to R$50
104363	Yes	40 - 65	Women	White	10 to 12	No	No	No	1 - 2	No		No	Yes	No	No	No	No	No	House	No	Yes	Not probable		(Yes)Vaccine acceptance	Yes	Up to R$50
106032	Yes	< 40	Men	Black	> 12	No	Yes	No	1 - 2	Yes	Yes	No	No	No	No	No	No	No	House	No	No	Very probable	A little or moderate serious	(Yes)Vaccine acceptance	Yes	Up to R$50
105265	Yes	> 65	Women	Black	10 to 12	No	No	No		No	No	No	No	No	No		No			No	Yes	Not probable	A little or moderate serious	(Yes)Vaccine acceptance	No
106082	Yes	40 - 65	Women	Brown	0 to 9	Yes	Yes	No	3 - 4	Yes	Yes	No	No	No	No	No	No	No	House	No	No	Very probable	A little or moderate serious	(Yes)Vaccine acceptance	Yes	More than R$200
105272	Yes	< 40	Women	Brown	10 to 12	No	No	No	> 4	No	No	No	No	No	No	No	No	No	House	No	No	Very probable	A little or moderate serious	(Yes)Vaccine acceptance	Yes	Up to R$50
105424	Yes	40 - 65	Women	White	> 12	No	No	No		No	No	No	No	No	No		No			No	No	Slightly or moderately probable	A little or moderate serious	(No) Vaccine refusal
105443	Yes	40 - 65	Women	Brown	10 to 12	Yes	Yes	No		No	No	No	No	No	No		No			No	Yes	Slightly or moderately probable	A little or moderate serious	(Yes)Vaccine acceptance
105471	Yes	> 65	Women	Brown	10 to 12	No	No	No		No	No	No	No	No	No		No			Yes	Yes	Slightly or moderately probable	A little or moderate serious	(Yes)Vaccine acceptance	No
106261	Yes	< 40	Women	Brown	10 to 12	No	No	No		No	No	No	No	No	No		No			No	No	Slightly or moderately probable	A little or moderate serious	(Yes)Vaccine acceptance	Yes	Up to R$50
106345	Yes	< 40	Women	Black	10 to 12	No	Yes	No		Yes	Yes	No	No	No	No		No			Yes	No	Slightly or moderately probable	A little or moderate serious	(Yes)Vaccine acceptance	No
106384	Yes	> 65	Women	White	> 12	No	No	No		Yes	No	No	No	No	No		No			Yes	Yes	Not probable	Not serious	(Yes)Vaccine acceptance	Yes	More than R$200
106435	Yes	40 - 65	Men	White	> 12	Yes	No	No		Yes	No	No	Yes	No	No		No			Yes	Yes	Slightly or moderately probable	Not serious	(Yes)Vaccine acceptance	Yes	Up to R$50
106112	Yes	40 - 65	Men	Black	10 to 12	Yes	Yes	No	3 - 4	No	No	No	No	No	No	No	No	No	House	Yes	Yes	Slightly or moderately probable	Not serious	(Yes)Vaccine acceptance	Yes	Up to R$50
106121	Yes	< 40	Women	Brown	> 12	No	Yes	No	1 - 2	Yes	Yes	No	No	No	No	No	No	No	Apartment	No	No	Slightly or moderately probable	Not serious	(No) Vaccine refusal
106134	Yes	< 40	Men	Black	10 to 12	No	Yes	No	1 - 2	No	No	No	No	No	No	Yes	No	No	House	No	No	Slightly or moderately probable	Not serious	(Yes)Vaccine acceptance	Yes	Between R$151 and R$200
106494	Yes	40 - 65	Men	Black	10 to 12	Yes	Yes	No		No	No	No	No	No	No		No			No	Yes	Very probable	Not serious	(Yes)Vaccine acceptance	No
106502	Yes	< 40	Women	Black	> 12	No	Yes	No		Yes	Yes	No	Yes	No	No		No			No	No	Slightly or moderately probable	A little or moderate serious	(Yes)Vaccine acceptance	No
106185	Yes	< 40	Women	Black	10 to 12	No	Yes	Yes	3 - 4	Yes	No	No	No	No	No	No	No	No	House	No	No	Very probable	A little or moderate serious	(Yes)Vaccine acceptance	No
106503	Yes	> 65	Women	Brown	0 to 9	No	No	No	1 - 2	No	No	No	No	No	No	No	No	No	House	Yes	Yes	Not probable	A little or moderate serious	(Yes)Vaccine acceptance	Yes	Between R$51 and R$100
106222	Yes	< 40	Women	Black	0 to 9	No	Yes	No	3 - 4	Yes	Yes	No	No	No	No	Yes	No	No	House	No	No	Slightly or moderately probable	A little or moderate serious	(Yes)Vaccine acceptance	No
106231	Yes	40 - 65	Women	Brown	> 12	No	Yes	No	1 - 2	No	No	No	No	No	No	No	No	No	Apartment	No	Yes	Slightly or moderately probable	A little or moderate serious	(Yes)Vaccine acceptance	Yes	Up to R$50
106242	Yes	40 - 65	Men	Black	> 12	Yes	Yes	No	3 - 4	No	No	No	No	No	No	No	No	No	House	Yes	Yes	Slightly or moderately probable	Very serious	(Yes)Vaccine acceptance	Yes	Up to R$50
106243	Yes	40 - 65	Men	Black	10 to 12	No	Yes	No	3 - 4	No	No	No	No	No	No	No	No	No	House	No	Yes	Very probable	A little or moderate serious	(No) Vaccine refusal
106244	Yes	40 - 65	Women	Black	> 12	Yes	Yes	No	1 - 2	Yes	Yes	No	No	No	No	Yes	No	No	House	No	No	Slightly or moderately probable	A little or moderate serious	(Yes)Vaccine acceptance	No
108184	Yes	40 - 65	Men	Brown	10 to 12	Yes	No	No		Yes	Yes	No	No	No	No		No			No	No	Slightly or moderately probable	A little or moderate serious	(Yes)Vaccine acceptance	Yes	Up to R$50
108363	Yes	40 - 65	Men	Brown	0 to 9	Yes	Yes	No		No	No	No	No	No	No		No			No	Yes	Slightly or moderately probable	A little or moderate serious	(Yes)Vaccine acceptance	Yes	Up to R$50
106365	Yes	40 - 65	Women	Black	> 12	Yes	Yes	No	3 - 4	Yes	No	No	No	No	No	No	No	No	House	No	Yes	Slightly or moderately probable	A little or moderate serious	(Yes)Vaccine acceptance	Yes	Up to R$50
105252	Yes	40 - 65	Women	Brown	> 12	Yes	Yes	Yes	3 - 4	Yes	Yes	No	Yes	No	No	Yes	Yes	No	House	Yes	Yes	Slightly or moderately probable	A little or moderate serious	(Yes)Vaccine acceptance	Yes	Up to R$50
105262	Yes	< 40	Women	Black	> 12	No	Yes	Yes	3 - 4	Yes	Yes	Yes	Yes	No	No	No	No	No	House	No	Yes	Slightly or moderately probable	Not serious	(Yes)Vaccine acceptance	Yes	Between R$51 and R$100
105164	Yes	40 - 65	Women	Black	> 12	No	Yes	No	3 - 4	No	Yes	No	Yes	No	No	No	No	No	House	No	Yes	Slightly or moderately probable	A little or moderate serious	(Yes)Vaccine acceptance	Yes	More than R$200
101251	Yes	40 - 65	Women	Brown	10 to 12	Yes	Yes	No	3 - 4	Yes	No	No	No	No	No	No	No	No	Apartment	Yes	Yes	Not probable	A little or moderate serious	(No) Vaccine refusal
111322	Yes	40 - 65	Men	Black	0 to 9	Yes	Yes	No	1 - 2	No	No	No	No	No	No	No	No	No	House	Yes	No	Very probable	Very serious	(Yes)Vaccine acceptance	Yes	Up to R$50
106273	Yes	< 40	Women	Black	> 12	No	Yes	No	1 - 2	No	No	No	No	No	No	No	No	No	House	No	No	Slightly or moderately probable	A little or moderate serious	(Yes)Vaccine acceptance	Yes	Between R$51 and R$100
106322	Yes	> 65	Women	Brown	> 12	No	No	No	> 4	Yes	No	No	No	No	No	No	No	No	House	Yes	Yes	Slightly or moderately probable	Very serious	(Yes)Vaccine acceptance	Yes	Between R$151 and R$200
108464	Yes	40 - 65	Men	White	> 12	No	Yes	No	3 - 4	No	No	No	No	No	No	No	No	No	House	No	Yes	Slightly or moderately probable	A little or moderate serious	(No) Vaccine refusal
109214	Yes	40 - 65	Women	White	10 to 12	No	No	No	1 - 2	Yes	Yes	No	No	No	No	No	No	No	Apartment	Yes	Yes	Slightly or moderately probable	Very serious	(Yes)Vaccine acceptance	Yes	Up to R$50
109243	Yes	40 - 65	Men	Brown	10 to 12	Yes	No	No	3 - 4	Yes	Yes	Yes	No	No	No	Yes		No	House	Yes	Yes	Very probable	Very serious	(Yes)Vaccine acceptance	Yes	Between R$51 and R$100
109521	Yes	< 40	Men	Brown	> 12	No	Yes	No	1 - 2	No	No	No	Yes	No	No	No	No	No	House	No	Yes	Slightly or moderately probable	Not serious	(Yes)Vaccine acceptance	Yes	Up to R$50
109221	Yes	> 65	Women	Brown	10 to 12	No	No	No	1 - 2	Yes	No	No	Yes	No	No	No	No	No	Apartment	Yes	Yes	Very probable	A little or moderate serious	(Yes)Vaccine acceptance	Yes	Between R$51 and R$100
107022	Yes	< 40	Women	Others	10 to 12	Yes	Yes	No		No	No	No	Yes	No	No		No			No	No	Slightly or moderately probable	A little or moderate serious	(Yes)Vaccine acceptance	No
107143	Yes	> 65	Women	Black	> 12	No	No	No	3 - 4	No		No	No	No	No	No	No	No	House	Yes	Yes	Slightly or moderately probable	A little or moderate serious	(Yes)Vaccine acceptance	Yes	Up to R$50
107165	Yes	40 - 65	Men	Brown	10 to 12	No	Yes	No	1 - 2	No	No	No	No	No	No	No	No	No	House	No	Yes	Slightly or moderately probable	Not serious	(No) Vaccine refusal
107145	Yes	< 40	Men	Black	0 to 9	No	No	No	3 - 4	No	No	No	No	No	No	No	No	No	House	No	Yes	Not probable	Not serious	(Yes)Vaccine acceptance	Yes	Up to R$50
107044	Yes	< 40	Men	Brown	> 12	No	No	No	3 - 4	No	Yes	No	No	No	No	No	No	No	Apartment	No	No	Slightly or moderately probable	A little or moderate serious	(Yes)Vaccine acceptance	Yes	Up to R$50
107041	Yes	40 - 65	Women	Brown	> 12	Yes	Yes	No	1 - 2	No	No	No	No	No	No	No	No	No	Apartment	No		Slightly or moderately probable	Very serious	(No) Vaccine refusal
107051	Yes	< 40	Women	Brown	10 to 12	Yes	No	No	> 4	Yes	Yes	Yes	Yes	No	No	Yes	No	No	House	Yes	Yes	Slightly or moderately probable	A little or moderate serious	(Yes)Vaccine acceptance	Yes	Up to R$50
109435	Yes	< 40	Men	Brown	0 to 9	No	No	No		No	No	No	No	No	No		No			No	No	Not probable	Not serious	(Yes)Vaccine acceptance	No
109442	Yes	40 - 65	Women	Black	0 to 9	Yes	No	No		No	No	No	No	No	No		No			No	No	Not probable	Not serious	(Yes)Vaccine acceptance	Yes	Up to R$50
107142	Yes	< 40	Men	Black	> 12	No	No	No	1 - 2	Yes	Yes	No	No	No	No	No	No	No	House	No	Yes	Slightly or moderately probable	A little or moderate serious	(Yes)Vaccine acceptance	Yes	More than R$200
107164	Yes	< 40	Women	Black	10 to 12	No	No	No	> 4	No	No	No	No	No	No	Yes	Yes	No	House	No	No	Very probable	Not serious	(Yes)Vaccine acceptance	No
107101	Yes	40 - 65	Women	Brown	> 12	Yes	Yes	No	3 - 4	Yes	No	No	No	No	No	No	No	No	House	No	No	Slightly or moderately probable	A little or moderate serious	(Yes)Vaccine acceptance	Yes	More than R$200
107185	Yes	< 40	Men	Brown	> 12	No	No	No	> 4	No	No	No	No	No	No	No	No	No	House	No	Yes	Slightly or moderately probable	A little or moderate serious	(No) Vaccine refusal
107304	Yes	< 40	Women	Black	10 to 12	Yes	No	No	3 - 4	Yes	Yes	No	No	No	No	Yes	No	No	House	Yes	Yes	Very probable	Very serious	(Yes)Vaccine acceptance	Yes	Up to R$50
109384	Yes	> 65	Women	Black	10 to 12	No	No	No	1 - 2	No	No	No	No	No	No	Yes			House	Yes	No	Not probable	Not serious	(Yes)Vaccine acceptance	No
102114	Yes	40 - 65	Men	Black	10 to 12	Yes	Yes	No		No	No	No	No	No	No		No			Yes	No	Very probable	Very serious	(Yes)Vaccine acceptance	Yes	Between R$51 and R$100
108252	Yes	40 - 65	Men	Brown	0 to 9	Yes	Yes	No	3 - 4	No	No	No	No	No	No	No	No	No	Apartment	Yes	No	Slightly or moderately probable	A little or moderate serious	(No) Vaccine refusal
106294	Yes	> 65	Women	Black	0 to 9	No	No	No	3 - 4	Yes	No	No	No	No	No	No	No	No	House	Yes	No	Slightly or moderately probable	A little or moderate serious	(Yes)Vaccine acceptance	Yes	Up to R$50
106352	Yes	40 - 65	Men	Black	> 12	Yes	Yes	No	3 - 4	No	Yes	No	No	No	No	No	No	No	House	No	No	Slightly or moderately probable	A little or moderate serious	(Yes)Vaccine acceptance	Yes	Between R$51 and R$100
102152	Yes	40 - 65	Men	Brown	10 to 12	Yes	Yes	No		Yes	Yes	Yes	Yes	No	No		No			No	No	Very probable	Very serious	(Yes)Vaccine acceptance	Yes	More than R$200
107393	Yes	40 - 65	Women	Black	10 to 12	No	Yes	No	3 - 4	No	No	No	No	No	No	No	No	No	House	No	No	Slightly or moderately probable	A little or moderate serious	(Yes)Vaccine acceptance	No
110561	Yes	40 - 65	Women	Black	0 to 9	Yes	No		> 4	No	Yes	No	No	No	No	No	No	No	House	No	Yes	Slightly or moderately probable	Very serious	(Yes)Vaccine acceptance	Yes	More than R$200
107473	Yes	40 - 65	Women	Others	10 to 12	Yes	Yes	No	3 - 4	Yes	No	No	No	No	No	No	No	No	Apartment	Yes	Yes	Not probable	A little or moderate serious	(Yes)Vaccine acceptance	No
107021	Yes	40 - 65	Men	Brown	> 12	Yes	Yes	No	3 - 4	No	No	No	No	No	No	No	No	No	Apartment	No	No	Slightly or moderately probable	Not serious	(Yes)Vaccine acceptance	Yes	More than R$200
102321	Yes	< 40	Women	Black	10 to 12	Yes	Yes	Yes		Yes	Yes	No	Yes	No	No		No			No	No	Slightly or moderately probable	Not serious	(Yes)Vaccine acceptance	No
109991	Yes	> 65	Men	Brown	10 to 12	Yes	No	No	1 - 2	No	No	No	No	No	No	No	No	No	House	Yes	Yes	Not probable	Not serious	(Yes)Vaccine acceptance	No
106342	Yes	40 - 65	Men	Brown	> 12	Yes	Yes	No	3 - 4	Yes	No	No	Yes	No	No	No	No	No	House	No	Yes	Very probable	A little or moderate serious	(Yes)Vaccine acceptance	No
106295	Yes	< 40	Women	Black	0 to 9	No	Yes	No		Yes	No	No	No	No	No		No			No	No	Slightly or moderately probable	A little or moderate serious	(Yes)Vaccine acceptance	Yes	Up to R$50
108505	Yes	< 40	Women	Black	0 to 9	Yes	Yes	No	3 - 4	No	No	No	No	No	No	No	No	No	House	No	No	Slightly or moderately probable	Not serious	(No) Vaccine refusal
108283	Yes	40 - 65	Women	Black	> 12	No	Yes	No	1 - 2	No	No	No	No	No	No	No	No	No	House	No	No	Slightly or moderately probable	Not serious	(Yes)Vaccine acceptance	Yes	Between R$151 and R$200
107181	Yes	> 65	Women	Black	10 to 12	No	Yes	Yes	1 - 2	No	No	No	No	No	No	No	No	No	House	Yes	Yes	Slightly or moderately probable	A little or moderate serious	(Yes)Vaccine acceptance	Yes	Up to R$50
107184	Yes	< 40	Men	Black	10 to 12	No	Yes	No	1 - 2	Yes	Yes	Yes	No	No	No	No	No	No	House	No	Yes	Slightly or moderately probable	A little or moderate serious	(Yes)Vaccine acceptance	Yes	More than R$200
108404	Yes	40 - 65	Women	Black	10 to 12	Yes	Yes	No	3 - 4	Yes	No	No	No	No	No	Yes	No	No	House	Yes	Yes	Slightly or moderately probable	A little or moderate serious	(Yes)Vaccine acceptance	No
106091	Yes	< 40	Women	Black	> 12	Yes	Yes	No		No	No	No	No	No	No		No			Yes	No	Very probable	A little or moderate serious	(Yes)Vaccine acceptance	Yes	Between R$51 and R$100
106104	Yes	40 - 65	Men	Brown	10 to 12	No	Yes	No		No	No	No	No	No	No		No			Yes	Yes	Slightly or moderately probable	Very serious	(Yes)Vaccine acceptance	Yes	More than R$200
108165	Yes	40 - 65	Women	Others	0 to 9	No	Yes	No	1 - 2	Yes	Yes	Yes	No	No	No	Yes	No	No	House	Yes	Yes	Very probable	A little or moderate serious	(Yes)Vaccine acceptance	Yes	Up to R$50
109484	Yes	< 40	Women	Black	10 to 12	No	Yes	No	1 - 2	No	No	No	No	No	No	No	No	No	House	No	No	Slightly or moderately probable	A little or moderate serious	(No) Vaccine refusal
109034	Yes	40 - 65	Men	Brown	10 to 12	Yes	Yes	No	3 - 4	No	No	No	No	No	No	No	No	No	House	Yes	Yes	Not probable	Not serious	(Yes)Vaccine acceptance	Yes	Between R$51 and R$100
107321	Yes	40 - 65	Women	Brown	0 to 9	No	Yes	No	3 - 4	Yes	No	No	Yes	No	No	No	No	No	Apartment	No	Yes	Slightly or moderately probable	Not serious	(Yes)Vaccine acceptance	Yes	Between R$151 and R$200
106404	Yes	40 - 65	Women	Brown	10 to 12	No	Yes	No	1 - 2	Yes	Yes	No	No	No	No	No	No	No	Apartment	No	No	Slightly or moderately probable	Very serious	(No) Vaccine refusal
102144	Yes	< 40	Women	Brown	10 to 12	No	Yes	Yes	1 - 2	Yes	Yes	Yes	Yes	No	No	No	No	No	House	No	Yes	Very probable	A little or moderate serious	(Yes)Vaccine acceptance	Yes	Between R$51 and R$100
109271	Yes	< 40	Women	Black	10 to 12	Yes	Yes	No	3 - 4	No	No	No	No	No	No	No	No	No	House	No	No	Slightly or moderately probable	A little or moderate serious	(Yes)Vaccine acceptance	No
109144	Yes	40 - 65	Men	Brown	10 to 12	Yes	Yes	No	3 - 4	Yes	Yes	Yes	Yes	No	No	Yes	No	No	House	No	Yes	Slightly or moderately probable	A little or moderate serious	(Yes)Vaccine acceptance	Yes	Up to R$50
110275	Yes	40 - 65	Women	White	> 12	No	Yes	Yes		Yes	No	No	No	No	No		No			No	Yes	Very probable	A little or moderate serious	(Yes)Vaccine acceptance	Yes	More than R$200
110285	Yes	40 - 65	Women	Others	> 12	No	Yes	No	1 - 2	Yes	Yes	No	No	No	No	No	No	No	House	No	Yes	Slightly or moderately probable	A little or moderate serious	(Yes)Vaccine acceptance	Yes	More than R$200
107042	Yes	> 65	Women	Black	> 12	Yes	No	No	3 - 4	No	No	No	No	No	No	No	No	No	Apartment	Yes	No	Slightly or moderately probable	Very serious	(No) Vaccine refusal
107144	Yes	40 - 65	Women	Others	0 to 9	No		No	1 - 2	No	Yes	No	No	No	No	No	No	No	House	No		Slightly or moderately probable	A little or moderate serious	(Yes)Vaccine acceptance	Yes	Up to R$50
110494	Yes	40 - 65	Women	Brown	10 to 12	No	Yes	No	> 4	No	No	No	No	No	No	No	No	No	House	Yes	Yes	Slightly or moderately probable	A little or moderate serious	(Yes)Vaccine acceptance	Yes	Up to R$50
111075	Yes	40 - 65	Women	Black	0 to 9	Yes	Yes	No	3 - 4	No	No	No	No	No	No	No	No	No	House	Yes	No	Slightly or moderately probable	Very serious	(Yes)Vaccine acceptance	Yes	Up to R$50
111105	Yes	< 40	Women	Brown	> 12	No	Yes	No	1 - 2	Yes	No	No	No	No	No	Yes	No	No	House	No	No	Slightly or moderately probable	A little or moderate serious	(Yes)Vaccine acceptance	Yes	Up to R$50
109023	Yes	> 65	Women	Black	10 to 12	No	Yes	No	3 - 4	Yes	No	No	No	No	No	No	No	No	House	Yes	Yes	Slightly or moderately probable	Very serious	(Yes)Vaccine acceptance	Yes	Between R$151 and R$200
111102	Yes	40 - 65	Men	Brown	0 to 9	Yes	Yes	No		No	No	No	No	No	No		No			No	Yes	Slightly or moderately probable	A little or moderate serious	(Yes)Vaccine acceptance	Yes	Between R$51 and R$100
111271	Yes	< 40	Women	White	> 12	Yes	Yes	Yes	> 4	No	No	No	No	No	No	No	No	No	House	No	Yes	Very probable	A little or moderate serious	(Yes)Vaccine acceptance	Yes	More than R$200
107255	Yes	< 40	Men	Brown	> 12	Yes	Yes	No	1 - 2	No	No	No	No	No	No	No	No	No	House	Yes	No	Not probable	A little or moderate serious	(No) Vaccine refusal
109482	Yes	40 - 65	Women	Brown	10 to 12	Yes	No	No	1 - 2	No	No	No	No	No	No	Yes	No	No	House	Yes	Yes	Not probable	A little or moderate serious	(Yes)Vaccine acceptance	Yes	Up to R$50
109015	Yes	40 - 65	Women	Brown	> 12	No	Yes	Yes	1 - 2	Yes	No	No	No	No	No	No	No	No	Apartment	Yes	Yes	Slightly or moderately probable	A little or moderate serious	(Yes)Vaccine acceptance	Yes	Up to R$50
109295	Yes	< 40	Women	White	10 to 12	No	No	No	3 - 4	No	No	No	No	No	No	No	No	No	House	No	Yes	Not probable	Not serious	(Yes)Vaccine acceptance	Yes	Up to R$50
109363	Yes	> 65	Women	White	0 to 9	No	No	No	1 - 2	No	No	No	No	No	No	No	No	No	House	Yes	Yes	Slightly or moderately probable	A little or moderate serious	(Yes)Vaccine acceptance	Yes	Between R$51 and R$100
109401	Yes	40 - 65	Men	Black	10 to 12	No	Yes	Yes	3 - 4	No	Yes	Yes	Yes	No	No	Yes	No	No	House	No	Yes	Very probable	A little or moderate serious	(Yes)Vaccine acceptance	Yes	More than R$200
111344	Yes	40 - 65	Women	Others	10 to 12	No	Yes	No		No	No	No	No	No	No		No			No	Yes	Very probable	Very serious	(Yes)Vaccine acceptance	No
112143	Yes	40 - 65	Women	Others	10 to 12	No	Yes	No	3 - 4	No	No	No	No	No	No	No	No	No	House	No	No	Slightly or moderately probable	A little or moderate serious	(No) Vaccine refusal
107322	Yes	40 - 65	Women	Black	> 12	Yes	No	No	1 - 2	No	No	No	No	No	No	No	No	No	Apartment	No	No	Slightly or moderately probable	A little or moderate serious	(No) Vaccine refusal
108493	Yes	40 - 65	Women	Black	> 12	Yes	Yes	Yes	3 - 4	No	No	No	No	No	No	No	No	No	Apartment	No	Yes	Not probable	Not serious	(Yes)Vaccine acceptance	Yes	Between R$151 and R$200
107201	Yes	40 - 65	Women	Brown	> 12	No	Yes	No	1 - 2	Yes	Yes	No	No	No	No	No	No	No	Apartment	Yes	Yes	Slightly or moderately probable	Very serious	(Yes)Vaccine acceptance	Yes	Up to R$50
107251	Yes	40 - 65	Men	Black	> 12	Yes	No	No		Yes	Yes	No	No	No	No		No			Yes	Yes	Slightly or moderately probable	Not serious	(Yes)Vaccine acceptance	Yes	More than R$200
106193	Yes	40 - 65	Women	Brown	10 to 12	Yes	Yes	No	1 - 2	Yes	Yes	No	No	No	No	No	No	No	House	Yes	Yes	Very probable	Very serious	(Yes)Vaccine acceptance	Yes	More than R$200
107032	Yes	40 - 65	Men		> 12	Yes	No	No	3 - 4	Yes	Yes	No	No	No	No	Yes	No	No	House	Yes		Very probable	Very serious	(Yes)Vaccine acceptance	Yes	More than R$200
105414	Yes	40 - 65	Women	Brown	> 12	No	Yes	No	1 - 2	Yes	No	No	No	No	No	No	No	No	Apartment	No	No	Slightly or moderately probable	Not serious	(Yes)Vaccine acceptance	Yes	More than R$200
102233	Yes	40 - 65	Men	Brown	10 to 12	Yes	Yes	No	3 - 4	No	No	No	No	No	No	No	No	No	House	Yes	No	Slightly or moderately probable	Not serious	(Yes)Vaccine acceptance	Yes	Between R$51 and R$100
104495	Yes	40 - 65	Women	Black	10 to 12	Yes	No	No	3 - 4	No	No	No	Yes	No	No	Yes	No	No	House	No	Yes	Slightly or moderately probable	A little or moderate serious	(Yes)Vaccine acceptance	No
110254	Yes	40 - 65	Men	Black	10 to 12	No	Yes	No	3 - 4	No	No	No	No	No	No	No	No	No	House	No	Yes	Very probable	Not serious	(Yes)Vaccine acceptance	Yes	More than R$200
107301	Yes	> 65	Women	Black	0 to 9	Yes	No	No	1 - 2	No	No	No	No	No	No	No	No	No	House	Yes	Yes	Slightly or moderately probable	Very serious	(Yes)Vaccine acceptance	Yes	More than R$200
109493	Yes	40 - 65	Men	Brown	10 to 12	Yes	No	No	3 - 4	No	No	No	No	No	No	Yes	No	No	Apartment	No	No	Slightly or moderately probable	A little or moderate serious	(Yes)Vaccine acceptance	Yes	Between R$51 and R$100
109045	Yes	< 40	Men	Black	> 12	Yes	Yes	No	3 - 4	Yes	No	No	No	No	No	Yes	Yes	No	House	No	No	Slightly or moderately probable	Not serious	(Yes)Vaccine acceptance	No
105052	Yes	40 - 65	Men	Black	10 to 12	No	Yes	No	3 - 4	Yes	Yes	No	No	No	No	No	No	No	House	No	Yes	Slightly or moderately probable	A little or moderate serious	(Yes)Vaccine acceptance	Yes	Up to R$50
109041	Yes	< 40	Women	White	> 12	No	Yes	No	1 - 2	No	Yes	No	No	No	No	No	No	No	House	No	No	Slightly or moderately probable	A little or moderate serious	(Yes)Vaccine acceptance	Yes	Between R$101 and R$150
105415	Yes	< 40	Men	Brown	> 12	No	Yes	Yes	> 4	Yes	Yes	No	No	No	No	No	No	No	House	No	No	Slightly or moderately probable	Not serious	(Yes)Vaccine acceptance	Yes	More than R$200
104232	Yes	40 - 65	Women	Black	0 to 9	No	No	No	1 - 2	No	No	No	No	No	No	No	No	No	House	Yes	Yes	Slightly or moderately probable	A little or moderate serious	(Yes)Vaccine acceptance	No
103035	Yes	40 - 65	Women	Black	10 to 12	Yes	Yes	No	> 4	No	No	No	No	No	No	No	No	No	House	Yes	Yes	Very probable	Very serious	(Yes)Vaccine acceptance	Yes	Up to R$50
104204	Yes	40 - 65	Women	Brown	10 to 12	No	Yes	No	3 - 4	No	No	No	No	No	No	No	No	No	House	Yes	Yes	Slightly or moderately probable	A little or moderate serious	(No) Vaccine refusal
112211	Yes	40 - 65	Women	Others	10 to 12	Yes	Yes	No	3 - 4	Yes	Yes	No	No	No	No	No	No	No	House	No	No	Slightly or moderately probable	Not serious	(No) Vaccine refusal
112013	Yes	< 40	Women	Others	10 to 12	No	Yes	No	3 - 4	No	No	No	No	No	No	No	No	No	House	No	No	Very probable	A little or moderate serious	(Yes)Vaccine acceptance	Yes	Between R$151 and R$200
109265	Yes	40 - 65	Women	Brown	0 to 9	No	No	No	3 - 4	No	Yes	No	No	No	No	No	No	No	House	Yes	Yes	Slightly or moderately probable	A little or moderate serious	(Yes)Vaccine acceptance	No
109065	Yes	< 40	Men	Brown	> 12	No	Yes	No	3 - 4	Yes	Yes	No	Yes	No	No	Yes	No	No	House	No	Yes	Slightly or moderately probable	A little or moderate serious	(Yes)Vaccine acceptance	Yes	Between R$101 and R$150
112232	Yes	40 - 65	Women	Black	10 to 12	Yes	Yes	No	3 - 4	Yes	No	No	No	No	No	No	No	No	House	Yes	No	Slightly or moderately probable	A little or moderate serious	(Yes)Vaccine acceptance	Yes	Up to R$50
111143	Yes	< 40	Women	Brown	10 to 12	No	Yes	No	3 - 4	No	No	No	No	No	No	No	No	No	House	No	Yes	Slightly or moderately probable	A little or moderate serious	(Yes)Vaccine acceptance	Yes	Up to R$50
111304	Yes	40 - 65	Men	Black	10 to 12	Yes	No	No	3 - 4	No	No	No	No	No	No	No	No	No	House	No	Yes	Slightly or moderately probable	A little or moderate serious	(Yes)Vaccine acceptance	No
106211	Yes	40 - 65	Women	Black	10 to 12	No	Yes	No	3 - 4	Yes	Yes	Yes	Yes	Yes	Yes	Yes	No	No	House	No	No	Slightly or moderately probable	A little or moderate serious	(Yes)Vaccine acceptance	Yes	More than R$200
111465	Yes	40 - 65	Women	Black	0 to 9	Yes	No	No		Yes	No	No	No	No	No		No			Yes	Yes	Slightly or moderately probable	A little or moderate serious	(Yes)Vaccine acceptance	No
111375	Yes	< 40	Men	White	10 to 12	Yes	No	No	3 - 4	No	No	No	No	No	No	No	No	No	House	No	Yes	Slightly or moderately probable	A little or moderate serious	(Yes)Vaccine acceptance	Yes	Up to R$50
104121	Yes	40 - 65	Women	Black	10 to 12	No	No	No	3 - 4	No	No	No	No	No	No	Yes	No	No	House	No	No	Slightly or moderately probable	A little or moderate serious	(Yes)Vaccine acceptance	Yes	Up to R$50
103261	Yes	< 40	Women	Black	> 12	No	Yes	No	1 - 2	Yes	Yes	No	Yes	No	No	No	No	No	House	Yes	No	Very probable	Very serious	(Yes)Vaccine acceptance	Yes	Up to R$50
106293	Yes	< 40	Men	Black	> 12	No	Yes	No	1 - 2	Yes	Yes	No	Yes	No	No	Yes	No	No	House	Yes	No	Slightly or moderately probable	A little or moderate serious	(Yes)Vaccine acceptance	No
111204	Yes	< 40	Women	Brown	> 12	No	Yes	No	3 - 4	No	No	No	No	No	No	No	No	No	House	No	No	Slightly or moderately probable	A little or moderate serious	(No) Vaccine refusal
110432	Yes	< 40	Women	Brown	10 to 12	No	Yes	No	1 - 2	Yes	No	No	No	No	No	No	No	No	House	No	Yes	Slightly or moderately probable	A little or moderate serious	(Yes)Vaccine acceptance	Yes	Up to R$50
107124	Yes	40 - 65	Women	Brown	0 to 9	No	Yes	No	1 - 2	Yes	No	No	No	No	No	No	No	No	House	No	Yes	Slightly or moderately probable	A little or moderate serious	(Yes)Vaccine acceptance	Yes	Up to R$50
102135	Yes	40 - 65	Women	Brown	10 to 12	Yes	No	No	1 - 2	No	No	No	No	No	No	Yes	No	No	House	Yes	Yes	Slightly or moderately probable	A little or moderate serious	(Yes)Vaccine acceptance	Yes	Up to R$50
104474	Yes	< 40	Women	Brown	0 to 9	No	No	No	3 - 4	Yes	Yes	No	No	No	No	No	No	No	House	No		Slightly or moderately probable	A little or moderate serious	(Yes)Vaccine acceptance	Yes	Up to R$50
110211	Yes	< 40	Women	Black	10 to 12	No	No	No	> 4	Yes	No	No	No	No	No	No	No	No	House	No	Yes	Slightly or moderately probable	Not serious	(Yes)Vaccine acceptance	Yes	Up to R$50
104465	Yes	40 - 65	Women	Brown	0 to 9	Yes	No	No	> 4	Yes	Yes	No	No	No	No	No	No	No	House	No	Yes	Slightly or moderately probable	A little or moderate serious	(No) Vaccine refusal
104482	Yes	< 40	Women	Brown	0 to 9	No	No	No	1 - 2	No	No	No	No	No	No	No	No	No	House	No	No	Slightly or moderately probable	A little or moderate serious	(No) Vaccine refusal
103034	Yes	40 - 65	Women	Brown	0 to 9	No	No	No	3 - 4	No	No	No	No	No	No	No	No	No	House	Yes	No	Not probable	A little or moderate serious	(Yes)Vaccine acceptance	No
103214	Yes	< 40	Men	Brown	10 to 12	No	No	No	1 - 2	No	No	No	No	No	No	No	No	No	House	No	No	Slightly or moderately probable	A little or moderate serious	(Yes)Vaccine acceptance	Yes	Up to R$50
104184	Yes	< 40	Women	Brown	0 to 9	No	No	No	> 4	No	No	No	No	No	No	No	No	No	House	No	No	Slightly or moderately probable	A little or moderate serious	(Yes)Vaccine acceptance	Yes	Up to R$50
106141	Yes	< 40	Women	Black	10 to 12	No	No	No	3 - 4	No	No	No	No	No	No	No	No	No	House	No	Yes	Slightly or moderately probable	A little or moderate serious	(Yes)Vaccine acceptance	Yes	Up to R$50
107193	Yes	< 40	Women	Black	10 to 12	Yes	No	No	3 - 4	Yes	No	No	No	No	No	No	No	No	House	No	No	Slightly or moderately probable	Very serious	(Yes)Vaccine acceptance	Yes	Up to R$50
109345	Yes	40 - 65	Women	Black	0 to 9	No	No	No	1 - 2	No	No	No	No	No	No	No	No	No	House	No	Yes	Very probable	A little or moderate serious	(Yes)Vaccine acceptance	Yes	Between R$51 and R$100
111171	Yes	< 40	Women	Brown	> 12	Yes	No	No	3 - 4	No	No	No	No	No	No	No	No	No	House	Yes	No	Slightly or moderately probable	Very serious	(No) Vaccine refusal
111172	Yes	40 - 65	Men	Black	0 to 9	No	No	No	3 - 4	No	No	No	Yes	No	No	No	No	No	House	Yes	Yes	Slightly or moderately probable	A little or moderate serious	(Yes)Vaccine acceptance	Yes	Up to R$50
112091	Yes	< 40	Women	Black	10 to 12	Yes	No	No	3 - 4	No	No	No	No	No	No	No	No	No	House	No	No	Very probable	A little or moderate serious	(No) Vaccine refusal
103385	Yes	< 40	Women	Brown	10 to 12	No	No	No	1 - 2	No	No	No	No	No	No	No	No	No	House	No	No	Slightly or moderately probable	A little or moderate serious	(Yes)Vaccine acceptance	Yes	Up to R$50
104435	Yes	> 65	Women	Black	0 to 9	No	No	No	> 4	No	No	No	No	No	No	No	No	No	House	Yes	No	Slightly or moderately probable	A little or moderate serious	(Yes)Vaccine acceptance	No
110212	Yes	40 - 65	Women	Black	0 to 9	No	No	No	3 - 4	No	No	No	No	No	No	No	No	No	House	Yes	No	Not probable	Very serious	(Yes)Vaccine acceptance	Yes	Up to R$50
103032	Yes	< 40	Women	Black	10 to 12	Yes	No	No	1 - 2	Yes	No	No	No	No	No	Yes	No	No	House	No	No	Very probable	A little or moderate serious	(No) Vaccine refusal
107151	Yes	40 - 65	Women	White	10 to 12	Yes	No	No	> 4	Yes	No	No	No	No	No	No	No	No	Apartment	No	No	Slightly or moderately probable	Not serious	(Yes)Vaccine acceptance	No
103492	Yes	40 - 65	Women	Brown	10 to 12	Yes	No	No	> 4	Yes	Yes	No	No	No	No	Yes	No	No	House	Yes	Yes	Slightly or moderately probable	A little or moderate serious	(No) Vaccine refusal
109244	Yes	< 40	Women	Others	10 to 12	No	Yes	No	> 4	No	No	No	No	No	No	No	No	No	House	Yes	No	Not probable	A little or moderate serious	(Yes)Vaccine acceptance	Yes	More than R$200
112224	Yes	< 40	Women	Black	> 12	Yes	No	No	> 4	No	No	No	No	No	No	No	No	No	House	No	No	Slightly or moderately probable	A little or moderate serious	(Yes)Vaccine acceptance	Yes	Between R$51 and R$100
111484	Yes	40 - 65	Men	Brown	10 to 12	No	Yes	No	1 - 2	No	No	No	No	No	No	No	No	No	House	No	No	Slightly or moderately probable	A little or moderate serious	(Yes)Vaccine acceptance	Yes	Up to R$50
111464	Yes	< 40	Men	Brown	10 to 12	No	No	No		No	No	No	No	No	No		No			No	Yes	Slightly or moderately probable	A little or moderate serious	(No) Vaccine refusal
112102	Yes	< 40	Women	Black	0 to 9	No	No	No	> 4	No	No	No	No	No	No	No	No	No	House	No	No	Slightly or moderately probable	A little or moderate serious	(Yes)Vaccine acceptance	No
109283	Yes	40 - 65	Women	Brown	10 to 12	Yes	No	No	3 - 4	Yes	No	No	No	No	No	Yes	No	No	House	Yes	Yes	Slightly or moderately probable	A little or moderate serious	(Yes)Vaccine acceptance	Yes	Up to R$50
112065	Yes	< 40	Men	Black	10 to 12	Yes	Yes	No	3 - 4	No	No	No	No	No	No	No	No	No	House	No		Slightly or moderately probable	Very serious	(Yes)Vaccine acceptance	Yes	More than R$200
109255	Yes	< 40	Men	Black	> 12	Yes	Yes	No		No	No	No	No	No	No		No			No	No	Slightly or moderately probable	A little or moderate serious	(Yes)Vaccine acceptance	Yes	Between R$101 and R$150
101063	Yes	> 65	Women	Brown	> 12	Yes	No	No	1 - 2	No	No	No	No	No	No	No	No	No	House	No	Yes	Slightly or moderately probable	Not serious	(Yes)Vaccine acceptance	Yes	Between R$51 and R$100
103501	Yes	40 - 65	Men	Brown	0 to 9	Yes	No	No	1 - 2	No	No	No	No	No	No	No	No	No	House	No	Yes	Slightly or moderately probable	A little or moderate serious	(Yes)Vaccine acceptance	Yes	Up to R$50
109105	Yes	< 40	Women	Black	> 12	Yes	Yes	Yes	3 - 4	No	No	No	Yes	No	No	No	No	No	House	No	Yes	Slightly or moderately probable	Not serious	(Yes)Vaccine acceptance	Yes	Up to R$50
107035	Yes	40 - 65	Men	Black	10 to 12	Yes	Yes	No	1 - 2	Yes	No	No	No	No	No	No	No	No	House	No	No	Slightly or moderately probable	Not serious	(No) Vaccine refusal
101481	Yes	40 - 65	Women	Brown	10 to 12	No	No	No	3 - 4	No	No	No	No	No	No	No	No	No	Apartment	No	No	Slightly or moderately probable	A little or moderate serious	(No) Vaccine refusal
101041	Yes	< 40	Women	Black	0 to 9	No	No	No	> 4	Yes	Yes	No	No	No	No	No	No	No	Apartment	No	No	Not probable	Not serious	(Yes)Vaccine acceptance	Yes	Up to R$50
108261	Yes	40 - 65	Women	Brown	0 to 9	Yes	No	No	3 - 4	No	No	No	No	No	No	No	No	No	House	Yes	No	Slightly or moderately probable	A little or moderate serious	(No) Vaccine refusal
103344	Yes	40 - 65	Women	Brown	0 to 9	No	No	No	1 - 2	No	No	No	Yes	No	No	No	No	No	House	Yes	No	Not probable	A little or moderate serious	(No) Vaccine refusal
109425	Yes	< 40	Women	Black	0 to 9	No	Yes	No	3 - 4	No	No	No	No	No	No	No	No	No	House	No	No	Slightly or moderately probable	A little or moderate serious	(No) Vaccine refusal
101313	Yes	40 - 65	Women	Others	0 to 9	No	Yes	Yes	3 - 4	No	No	No	No	No	No	No	No	No	Apartment	Yes	Yes	Not probable	Not serious	(Yes)Vaccine acceptance	Yes	Between R$101 and R$150
112053	Yes	> 65	Men	Black	10 to 12	No	No	No	1 - 2	No	No	No	No	No	No	No	No	No	House	No	Yes	Slightly or moderately probable	A little or moderate serious	(Yes)Vaccine acceptance	No
103394	Yes	40 - 65	Women	Black	0 to 9	No	No	No	1 - 2	Yes	No	No	No	No	No	No	No	No	House	Yes	No	Slightly or moderately probable	A little or moderate serious	(Yes)Vaccine acceptance	No
105013	Yes	40 - 65	Women	Brown	0 to 9	No	No	No	3 - 4	No	No	No	No	No	No	No	No	No	House	Yes	Yes	Slightly or moderately probable	A little or moderate serious	(Yes)Vaccine acceptance	No
108454	Yes	< 40	Women	Brown	10 to 12	No	No	No	1 - 2	No	No	No	No	No	No	No	No	No	House	No	No	Slightly or moderately probable	A little or moderate serious	(Yes)Vaccine acceptance	No
110394	Yes	< 40	Women	Brown	10 to 12	Yes	No	No		No	No	No	No	No	No		No			No	Yes	Slightly or moderately probable	A little or moderate serious	(Yes)Vaccine acceptance	Yes	Between R$51 and R$100
105212	Yes	40 - 65	Women	Brown	10 to 12	No	No	No	> 4	No	No	No	No	No	No	No	No	No	House	Yes	No	Slightly or moderately probable	Very serious	(Yes)Vaccine acceptance	Yes	Up to R$50
110482	Yes	40 - 65	Men	Brown	0 to 9	No	Yes	No	1 - 2	Yes	Yes	No	No	No	No	No	No	No	House	No	No	Very probable	A little or moderate serious	(Yes)Vaccine acceptance	Yes	Up to R$50
111363	Yes	40 - 65	Women	Black	10 to 12	Yes	Yes	No	1 - 2	Yes	No	No	No	No	No	No	No	No	House	No	Yes	Very probable	A little or moderate serious	(Yes)Vaccine acceptance	Yes	Between R$51 and R$100
105405	Yes	40 - 65	Women	Brown	10 to 12	No	Yes	No	1 - 2	Yes	No	No	No	No	No	No	No	No	House	No	Yes	Slightly or moderately probable	A little or moderate serious	(Yes)Vaccine acceptance	No
110352	Yes	40 - 65	Women	Black	10 to 12	No	Yes	No	3 - 4	No	No	No	No	No	No	No	No	No	House	No	Yes	Slightly or moderately probable	A little or moderate serious	(Yes)Vaccine acceptance	Yes	Between R$51 and R$100
109312	Yes	< 40	Men	Brown	10 to 12	No	Yes	No	3 - 4	Yes	Yes	No	Yes	No	No	No	No	No	House	No	Yes	Slightly or moderately probable	A little or moderate serious	(Yes)Vaccine acceptance	Yes	Up to R$50
101351	Yes	40 - 65	Men	Black	10 to 12	Yes	Yes	Yes	3 - 4	No	No	No	No	No	No	No	No	No	House	No	Yes	Very probable	Very serious	(Yes)Vaccine acceptance	Yes	Up to R$50
110214	Yes	< 40	Women	Black	10 to 12	No	No	No	> 4	No	No	No	No	No	No	No	No	No	House	No	No	Slightly or moderately probable	Very serious	(Yes)Vaccine acceptance	No
103105	Yes	40 - 65	Men	White	0 to 9	No	No	No	3 - 4	No	No	No	No	No	No	No	No	No	House	Yes	Yes	Slightly or moderately probable	Very serious	(Yes)Vaccine acceptance	Yes	Up to R$50
106453	Yes	< 40	Women	Black	> 12	No	Yes	No	3 - 4	Yes	No	No	Yes	No	No	No	No	No	House	No	Yes	Slightly or moderately probable	A little or moderate serious	(Yes)Vaccine acceptance	Yes	Between R$51 and R$100
110433	Yes	40 - 65	Men	Black	0 to 9	Yes	No	No	1 - 2	No	No	No	No	No	No	No	No	No	House	Yes	Yes	Slightly or moderately probable	A little or moderate serious	(Yes)Vaccine acceptance	Yes	Up to R$50
111221	Yes	40 - 65	Men	Brown	10 to 12	Yes	No	No	3 - 4	No	No	No	No	No	No	No	No	No	House	No	No	Slightly or moderately probable	A little or moderate serious	(Yes)Vaccine acceptance	No
101382	Yes	< 40	Women	Brown	> 12	Yes	No	No	3 - 4	No	No	No	No	No	No	No	No	No	Apartment	No	No	Slightly or moderately probable	A little or moderate serious	(Yes)Vaccine acceptance	Yes	More than R$200
111371	Yes	< 40	Men	Brown	> 12	No	Yes	No	3 - 4	Yes	No	No	No	No	No	No	No	No	House	No	No	Not probable	A little or moderate serious	(No) Vaccine refusal
112252	Yes	40 - 65	Women	Brown	10 to 12	Yes	Yes	No	> 4	No	No	No	No	No	No	No	No	No	House	No	No	Slightly or moderately probable	A little or moderate serious	(Yes)Vaccine acceptance	Yes	Up to R$50
104152	Yes	< 40	Women	Brown	10 to 12	No	Yes	No	3 - 4	No	No	No	No	No	No	No	No	No	House	No	Yes	Slightly or moderately probable	A little or moderate serious	(No) Vaccine refusal
105192	Yes	40 - 65	Women	Black	10 to 12	Yes	Yes	No	1 - 2	No	No	No	No	No	No	No	No	No	House	Yes	Yes	Slightly or moderately probable	Not serious	(No) Vaccine refusal
107074	Yes	40 - 65	Men	Black	> 12	Yes	No	No	3 - 4	Yes	No	No	No	No	No	Yes	No	No	House	Yes	Yes	Slightly or moderately probable	Not serious	(Yes)Vaccine acceptance	Yes	Up to R$50
107221	Yes	40 - 65	Women	Black	> 12	Yes	No	No	1 - 2	Yes	No	No	No	No	No	No	No	No	Apartment	No	No	Slightly or moderately probable	Not serious	(Yes)Vaccine acceptance	Yes	Between R$51 and R$100
103125	Yes	40 - 65	Women	Black	0 to 9	No	Yes	No	1 - 2	No	No	No	No	No	No	No	No	No	House	Yes	No	Slightly or moderately probable	A little or moderate serious	(Yes)Vaccine acceptance	Yes	Up to R$50
103185	Yes	< 40	Women	Black	10 to 12	No	Yes	No	1 - 2	No	No	No	No	No	No	No	No	No	House	No		Not probable	Not serious	(No) Vaccine refusal
110425	Yes	40 - 65	Women	Brown	> 12	Yes	Yes	No	3 - 4	Yes	Yes	Yes	Yes	No	No	Yes	No	No	House	No	No	Slightly or moderately probable	Not serious	(Yes)Vaccine acceptance	No
101315	Yes	40 - 65	Women	Brown	0 to 9	Yes	No	No	1 - 2	Yes	Yes	No	No	No	No	No	No	No	House	Yes	Yes	Not probable	Very serious	(Yes)Vaccine acceptance	Yes	Between R$51 and R$100
103143	Yes	< 40	Women	Black	10 to 12	No	No	No	3 - 4	Yes	Yes	No	No	No	No	No	No	No	House	No	Yes	Slightly or moderately probable	Not serious	(Yes)Vaccine acceptance	Yes	Between R$51 and R$100
105174	Yes	40 - 65	Men	Others	10 to 12	No	No	No	1 - 2	Yes	No	No	No	No	No	No	No	No	House	No	Yes	Slightly or moderately probable	A little or moderate serious	(Yes)Vaccine acceptance	No
112114	Yes	< 40	Women	Others	> 12	Yes	No	No	3 - 4	No	No	No	No	No	No	No	No	No	House	No	No	Slightly or moderately probable	A little or moderate serious	(No) Vaccine refusal
103313	Yes	< 40	Women	Brown	10 to 12	No	No	No	3 - 4	No	No	No	No	No	No	No	No	No	House	No	No	Slightly or moderately probable	A little or moderate serious	(Yes)Vaccine acceptance	Yes	Between R$51 and R$100
110434	Yes	40 - 65	Women	Brown	10 to 12	Yes	No	No	> 4	Yes	No	No	No	No	No	Yes	No	No	House	No	No	Slightly or moderately probable	A little or moderate serious	(Yes)Vaccine acceptance	No
103204	Yes	> 65	Women	Brown	0 to 9	Yes	No	No	3 - 4	No	No	No	No	No	No	No	No	No	House	Yes	Yes	Slightly or moderately probable	A little or moderate serious	(Yes)Vaccine acceptance	Yes	Up to R$50
106292	Yes	40 - 65	Women	Brown	10 to 12	Yes	No	No	3 - 4	No	No	No	No	No	No	No	No	No	House	Yes	Yes	Slightly or moderately probable	A little or moderate serious	(Yes)Vaccine acceptance	Yes	Between R$51 and R$100
106485	Yes	40 - 65	Men	Black	10 to 12	Yes	No	No		No	No	No	No	No	No		No			Yes	Yes	Slightly or moderately probable	A little or moderate serious	(Yes)Vaccine acceptance	No
108013	Yes	40 - 65	Women	Brown	0 to 9	No	Yes	No		No	No	No	No	No	No		No			No	No	Slightly or moderately probable	Very serious	(Yes)Vaccine acceptance	Yes	Up to R$50
109035	Yes	40 - 65	Men	Black	0 to 9	No	No	No		No	No	No	No	No	No		No			No	No	Slightly or moderately probable	A little or moderate serious	(Yes)Vaccine acceptance	Yes	Up to R$50
101271	Yes	40 - 65	Women	Brown	0 to 9	Yes	No	No	> 4	Yes	No	No	No	No	No	Yes	No		Apartment	Yes	Yes	Slightly or moderately probable	A little or moderate serious	(Yes)Vaccine acceptance	Yes	Up to R$50
108251	Yes	40 - 65	Women	Black	10 to 12	No	Yes	No		Yes	Yes	No	No	No	No		No			No	No	Slightly or moderately probable	A little or moderate serious	(No) Vaccine refusal
110213	Yes	40 - 65	Women	Brown	0 to 9	No	No	No	1 - 2	Yes	No	No	No	No	No	No	No	No	House	Yes	Yes	Slightly or moderately probable	A little or moderate serious	(Yes)Vaccine acceptance	Yes	Up to R$50
109344	Yes	40 - 65	Women	Brown	0 to 9	No	No	No		No	No	No	No	No	No		No			Yes	No	Slightly or moderately probable	A little or moderate serious	(No) Vaccine refusal
112191	Yes	< 40	Men	Brown	> 12	Yes	Yes	No	> 4	No	No	No	No	No	No	No	No	No	House	No	No	Slightly or moderately probable	Not serious	(Yes)Vaccine acceptance	Yes	Between R$51 and R$100
112103	Yes	40 - 65	Women	Black	0 to 9	Yes	No	No	> 4	No	No	No	No	No	No	No	No	No	House	Yes	No	Not probable	Very serious	(Yes)Vaccine acceptance	No
111043	Yes	< 40	Women	Black	10 to 12	No	Yes	No	3 - 4	No	No	No	No	No	No	No	No	No	House	No	Yes	Slightly or moderately probable	A little or moderate serious	(Yes)Vaccine acceptance	Yes	Up to R$50
109322	Yes	40 - 65	Women	White	0 to 9	Yes	Yes	No	1 - 2	Yes	Yes	No	No	No	No	Yes	No	No	House	No	No	Slightly or moderately probable	A little or moderate serious	(No) Vaccine refusal
111042	Yes	40 - 65	Men	Brown	10 to 12	No	Yes	Yes	1 - 2	No	No	No	No	No	No	No	No	No	House	No	No	Very probable	A little or moderate serious	(Yes)Vaccine acceptance	Yes	Between R$51 and R$100
105224	Yes	< 40	Women	Brown	10 to 12	No	Yes	Yes	3 - 4	Yes	Yes	Yes	Yes	No	No	Yes	No	No	House	Yes	Yes	Not probable	Not serious	(No) Vaccine refusal
105015	Yes	< 40	Women	Black	0 to 9	Yes	Yes	No	> 4	No	No	No	Yes	No	No	No	No	No	House	No	Yes	Slightly or moderately probable	Not serious	(Yes)Vaccine acceptance	No
106092	Yes	< 40	Women	Brown	0 to 9	No	No	No	1 - 2	Yes	Yes	No	No	No	No	No	No	No	House	No	Yes	Very probable	Very serious	(Yes)Vaccine acceptance	Yes	Between R$151 and R$200
106023	Yes	> 65	Women	Brown	10 to 12	No	No	No	1 - 2	No	No	No	No	No	No	No	No	No	House	No		Slightly or moderately probable	A little or moderate serious	(No) Vaccine refusal
108111	Yes	< 40	Women	Black	0 to 9	No	No	No	> 4	No	No	No	No	No	No	No	No	No	House	No	No	Slightly or moderately probable	A little or moderate serious	(Yes)Vaccine acceptance	Yes	Up to R$50
111324	Yes	< 40	Women	Black	10 to 12	No	Yes	No	3 - 4	No	No	No	No	No	No	No	No	No	House	No	Yes	Slightly or moderately probable	A little or moderate serious	(Yes)Vaccine acceptance	No
106321	Yes	< 40	Women	White	10 to 12	No	Yes	No	1 - 2	Yes	No	No	Yes	No	No	Yes	No	No	Apartment	No	Yes	Slightly or moderately probable	Not serious	(Yes)Vaccine acceptance	Yes	Between R$51 and R$100
106041	Yes	< 40	Women	Black	> 12	No	Yes	No	1 - 2	Yes	No	No	No	No	No	No	No	No	Apartment	No	No	Slightly or moderately probable	Very serious	(Yes)Vaccine acceptance	Yes	More than R$200
103203	Yes	40 - 65	Women	Brown	10 to 12	Yes	No	No	1 - 2	No	No	No	No	No	No	No	No	No	House	Yes	No	Slightly or moderately probable	A little or moderate serious	(Yes)Vaccine acceptance	No
106052	Yes	40 - 65	Women	Black	0 to 9	No	No	No	> 4	No	No	No	No	No	No	No	No	No	House	Yes	Yes	Slightly or moderately probable	Very serious	(Yes)Vaccine acceptance	Yes	Up to R$50
110253	Yes	40 - 65	Women	Brown	10 to 12	No	No	No	1 - 2	Yes	No	No	No	Yes	Yes	No	No	No	House	Yes	No	Slightly or moderately probable	Very serious	(Yes)Vaccine acceptance	No
101054	Yes	< 40	Women	Brown	0 to 9	Yes	No	No	3 - 4	No	No	No	No	No	No	No	No	No	House	Yes	Yes	Very probable	Not serious	(Yes)Vaccine acceptance	Yes	Up to R$50
103274	Yes	40 - 65	Women	Brown	> 12	Yes	Yes	No	1 - 2	Yes	No	No	No	No	No	No	No	No	House	No	No	Slightly or moderately probable	A little or moderate serious	(No) Vaccine refusal
109054	Yes	< 40	Women	Others	10 to 12	No	Yes	Yes	1 - 2	No	No	No	No	No	No	No	No	No	House	No	Yes	Slightly or moderately probable	Not serious	(Yes)Vaccine acceptance	Yes	Between R$101 and R$150
106055	Yes	> 65	Men	Black	10 to 12	No	No	No	3 - 4	No	No	No	No	No	No	No	No	No	House	Yes	Yes	Very probable	Very serious	(Yes)Vaccine acceptance	Yes	Up to R$50
105065	Yes	< 40	Women	Brown	10 to 12	No	Yes	No	3 - 4	Yes	Yes	No	Yes	No	No	No	No	No	House	Yes	Yes	Slightly or moderately probable	A little or moderate serious	(Yes)Vaccine acceptance	Yes	Between R$51 and R$100
107412	Yes	< 40	Women	Black	10 to 12	No	Yes	No	1 - 2	Yes	Yes	No	No	No	No	No	No	No	House	Yes	Yes	Slightly or moderately probable	A little or moderate serious	(Yes)Vaccine acceptance	Yes	Up to R$50
110312	Yes	40 - 65	Women	Brown	0 to 9	No	Yes	No	1 - 2	No	No	No	No	No	No	No	No	No	House	Yes	No	Very probable	Very serious	(Yes)Vaccine acceptance	No
111211	Yes	> 65	Women	Black	10 to 12	No	No	No	1 - 2	No	No	No	No	No	No	No	No	No	House	Yes	No	Slightly or moderately probable	A little or moderate serious	(No) Vaccine refusal
111463	Yes	> 65	Women	White	0 to 9	Yes	No	No		No	No	No	No	No	No		No			No	Yes	Slightly or moderately probable	A little or moderate serious	(Yes)Vaccine acceptance	Yes	Up to R$50
106415	Yes	40 - 65	Women	Brown	10 to 12	Yes	Yes	No	> 4	No	No	No	No	No	No	No	No	No	Apartment	No	No	Very probable	A little or moderate serious	(Yes)Vaccine acceptance	Yes	More than R$200
106443	Yes	< 40	Women	Brown	> 12	No	No	No	1 - 2	Yes	No	No	No	No	No	No	No	No	Apartment	No	Yes	Very probable	A little or moderate serious	(Yes)Vaccine acceptance	Yes	More than R$200
111252	Yes	40 - 65	Men	Brown	10 to 12	No	Yes	No	1 - 2	Yes	No	No	No	Yes	Yes	No	No	No	House	No	No	Very probable	A little or moderate serious	(Yes)Vaccine acceptance	No
111193	Yes	> 65	Men	Brown	0 to 9	No	No	No	1 - 2	No	No	No	No	No	No	No	No	No	House	Yes	Yes	Slightly or moderately probable	Very serious	(Yes)Vaccine acceptance	Yes	Between R$51 and R$100
111343	Yes	40 - 65	Women	Brown	> 12	No	No	Yes	1 - 2	Yes	No	No	No	No	No	Yes	Yes	No	House	Yes	Yes	Very probable	Very serious	(No) Vaccine refusal
111103	Yes	40 - 65	Women	Brown	0 to 9	No	Yes	No	> 4	No	No	No	No	No	No	No	No	No	House	No	No	Slightly or moderately probable	Not serious	(No) Vaccine refusal
111132	Yes	40 - 65	Women	Brown	10 to 12	Yes	Yes	No	1 - 2	Yes	Yes	No	No	No	No	No	No	No	House	No	No	Very probable	Very serious	(Yes)Vaccine acceptance	No
111063	Yes	> 65	Men	Black	0 to 9	Yes	No	No	> 4	Yes	Yes	No	No	No	No	No	No	No	House	Yes	Yes	Very probable	Very serious	(Yes)Vaccine acceptance	Yes	Up to R$50
111274	Yes	40 - 65	Men	Brown	10 to 12	Yes	No	No	3 - 4	No	No	No	No	No	No	No	No	No	House	Yes	Yes	Very probable	Very serious	(Yes)Vaccine acceptance	Yes	Up to R$50
111405	Yes	< 40	Men	Brown	10 to 12	No	Yes	No	3 - 4	Yes	No	No	No	No	No	No	No	No	House	No	No	Very probable	A little or moderate serious	(Yes)Vaccine acceptance	Yes	More than R$200
111355	Yes	40 - 65	Men	Black	10 to 12	No	Yes	Yes	1 - 2	No	No	No	Yes	No	No	No	No	No	House	No	Yes	Very probable	A little or moderate serious	(Yes)Vaccine acceptance	Yes	More than R$200
111302	Yes	< 40	Men	White	10 to 12	Yes	Yes	No	3 - 4	No	No	No	No	No	No	No	No	No	House	No	No	Very probable	Not serious	(No) Vaccine refusal
111301	Yes	< 40	Women	Brown	> 12	No	No	No	3 - 4	No	No	No	No	No	No	Yes	No	No	House	No	Yes	Slightly or moderately probable	A little or moderate serious	(Yes)Vaccine acceptance	Yes	Up to R$50
111391	Yes	40 - 65	Women	Brown	> 12	Yes	No	No	3 - 4	Yes	Yes	No	No	No	No	No	No	No	House	No	No	Slightly or moderately probable	A little or moderate serious	(Yes)Vaccine acceptance	Yes	Up to R$50
111452	Yes	40 - 65	Women	Brown	> 12	No	No	No	1 - 2	No	No	No	No	No	No	No	No	No	House	No	Yes	Slightly or moderately probable	A little or moderate serious	(Yes)Vaccine acceptance	Yes	More than R$200
111072	Yes	40 - 65	Men	Black	0 to 9	Yes	Yes	No	> 4	No	No	No	No	No	No	No	No	No	House	No	No	Very probable	Very serious	(Yes)Vaccine acceptance	Yes	Up to R$50
111394	Yes	> 65	Women	Black	10 to 12	No	No	No	1 - 2	Yes	Yes	No	No	No	No	No	No	No	House	Yes	Yes	Very probable	A little or moderate serious	(Yes)Vaccine acceptance	No
111314	Yes	< 40	Women	Black	10 to 12	No	No	No	1 - 2	No	No	No	No	No	No	No	No	No	House	No	No	Slightly or moderately probable	A little or moderate serious	(No) Vaccine refusal
111073	Yes	40 - 65	Women	White	0 to 9	Yes	No	No	1 - 2	No	No	No	No	No	No	No	No	No	House	No	Yes	Slightly or moderately probable	Very serious	(No) Vaccine refusal
111111	Yes	> 65	Women	Brown	0 to 9	Yes	No	No	1 - 2	No	No	No	No	No	No	No	No	No	House	Yes	Yes	Slightly or moderately probable	Very serious	(No) Vaccine refusal
111113	Yes	40 - 65	Men	Others	10 to 12	Yes	Yes	Yes	3 - 4	No	No	No	No	No	No	No	No	No	House	No	Yes	Very probable	Not serious	(Yes)Vaccine acceptance	No
111122	Yes	< 40	Women	Black	> 12	No	No	No	> 4	Yes	Yes	No	No	No	No	Yes	No	No	House	No	No	Very probable	A little or moderate serious	(Yes)Vaccine acceptance	Yes	Between R$101 and R$150
111133	Yes	40 - 65	Women	Brown	10 to 12	No	Yes	No	3 - 4	No	No	No	No	No	No	No	No	No	House	No	No	Slightly or moderately probable	A little or moderate serious	(Yes)Vaccine acceptance	Yes	Up to R$50
111194	Yes	40 - 65	Women	Black	0 to 9	Yes	No	No	3 - 4	No	No	No	No	No	No	No	No	No	House	Yes	Yes	Slightly or moderately probable	Very serious	(Yes)Vaccine acceptance	Yes	Between R$51 and R$100
111243	Yes	40 - 65	Women	Black	10 to 12	No	No	No	1 - 2	No	No	No	No	No	No	No	No	No	House	No	Yes	Slightly or moderately probable	Very serious	(No) Vaccine refusal
111244	Yes	40 - 65	Women	White	10 to 12	Yes	No	No	1 - 2	No	No	No	No	No	No	No	No	No	House	No	No	Not probable	A little or moderate serious	(Yes)Vaccine acceptance	Yes	Up to R$50
111265	Yes	> 65	Men	Black	0 to 9	Yes	No	No	1 - 2	No	No	No	No	No	No	No	No	No	Apartment	Yes	No	Very probable	Very serious	(Yes)Vaccine acceptance	No
111332	Yes	< 40	Women	Black	0 to 9	No	Yes	No	> 4	Yes	Yes	Yes	No	No	No	Yes	No	No	House	No	No	Very probable	A little or moderate serious	(Yes)Vaccine acceptance	No
111341	Yes	40 - 65	Men	Black	0 to 9	Yes	Yes	No	3 - 4	No	No	No	No	No	No	No	No	No	House	No	Yes	Slightly or moderately probable	Very serious	(Yes)Vaccine acceptance	No
111454	Yes	> 65	Men	Brown	10 to 12	No	No	No	1 - 2	No	No	No	No	No	No	No	No	No	House	No	Yes	Slightly or moderately probable	A little or moderate serious	(No) Vaccine refusal
111052	Yes	< 40	Men	Black	10 to 12	Yes	Yes	No	1 - 2	No	No	No	No	No	No	No	No	No	House	No	No	Very probable	A little or moderate serious	(Yes)Vaccine acceptance	Yes	Between R$51 and R$100
111155	Yes	> 65	Women	Brown	0 to 9	No	No	No	1 - 2	No	No	No	No	No	No	No	No	No	House	Yes	No	Slightly or moderately probable	Very serious	(Yes)Vaccine acceptance	Yes	Up to R$50
111365	Yes	> 65	Men	Black	0 to 9	Yes	No	No	3 - 4	No	No	No	No	No	No	No	No	No	House	Yes	Yes	Slightly or moderately probable	Very serious	(Yes)Vaccine acceptance	Yes	Up to R$50
111401	Yes	> 65	Women	Brown	10 to 12	No	No	No	1 - 2	No	No	No	No	No	No	No	No	No	House	Yes	No	Slightly or moderately probable	A little or moderate serious	(No) Vaccine refusal
111151	Yes	> 65	Women	Brown	10 to 12	No	No	No	1 - 2	No	No	No	No	No	No	No	No	No	House	Yes	Yes	Slightly or moderately probable	Very serious	(Yes)Vaccine acceptance	No
111135	Yes	> 65	Men	Brown	0 to 9	No	Yes	No	1 - 2	No	No	No	No	No	No	No	No	No	House	No	Yes	Slightly or moderately probable	Very serious	(Yes)Vaccine acceptance	No
111384	Yes	< 40	Men	Black	10 to 12	No	Yes	No	3 - 4	No	No	No	No	No	No	No	No	No	House	No	Yes	Very probable	Very serious	(Yes)Vaccine acceptance	Yes	Up to R$50
111303	Yes	40 - 65	Women	Brown	0 to 9	Yes	No	No	1 - 2	No	No	No	No	No	No	No	No	No	House	Yes	Yes	Slightly or moderately probable	A little or moderate serious	(Yes)Vaccine acceptance	Yes	Up to R$50
111331	Yes	40 - 65	Women	Brown	10 to 12	Yes	No	No	1 - 2	Yes	Yes	No	No	No	No	No	No	No	House	No	No	Slightly or moderately probable	A little or moderate serious	(Yes)Vaccine acceptance	No
111112	Yes	> 65	Women	White	0 to 9	No	No	No	1 - 2	No	No	No	No	No	No	No	No	No	House	Yes	Yes	Slightly or moderately probable	Very serious	(Yes)Vaccine acceptance	No
111233	Yes	> 65	Women	Black	10 to 12	Yes	No	No	1 - 2	No	No	No	No	No	No	No	No	No	House	No	Yes	Very probable	Very serious	(No) Vaccine refusal
111334	Yes	< 40	Women	Brown	0 to 9	No	No	No	3 - 4	No	No	No	No	No	No	No	No	No	House	No	Yes	Slightly or moderately probable	A little or moderate serious	(Yes)Vaccine acceptance	No
111124	Yes	40 - 65	Women	Brown	0 to 9	Yes	Yes	No	3 - 4	No	No	No	No	No	No	No	No	No	House	No	Yes	Slightly or moderately probable	A little or moderate serious	(No) Vaccine refusal
111393	Yes	> 65	Women	Brown	10 to 12	No	No	No	3 - 4	No	No	No	No	No	No	No	No	No	House	No	No	Very probable	A little or moderate serious	(Yes)Vaccine acceptance	Yes	Up to R$50
111115	Yes	< 40	Women	Brown	10 to 12	Yes	Yes	No	3 - 4	No	No	No	No	No	No	No	No	No	House	No	No	Very probable	Not serious	(Yes)Vaccine acceptance	Yes	Up to R$50
111154	Yes	< 40	Women	Others	> 12	No	Yes	No	3 - 4	No	No	No	No	No	No	No	No	No	House	No	Yes	Slightly or moderately probable	Very serious	(No) Vaccine refusal
111453	Yes	40 - 65	Women	Brown	0 to 9	Yes	No	No	> 4	No	No	No	No	No	No	Yes	No	No	House	Yes	Yes	Slightly or moderately probable	A little or moderate serious	(Yes)Vaccine acceptance	Yes	Up to R$50
111235	Yes	40 - 65	Women	White	10 to 12	No	No	No	1 - 2	No	No	No	No	No	No	No	No	No	House	Yes	Yes	Slightly or moderately probable	A little or moderate serious	(Yes)Vaccine acceptance	Yes	Between R$51 and R$100
105053	Yes	< 40	Women	Black	> 12	Yes	Yes	No	1 - 2	No	Yes	No	No	No	No	Yes	No	No	House	No	No	Slightly or moderately probable	A little or moderate serious	(Yes)Vaccine acceptance	Yes	More than R$200
101331	Yes	40 - 65	Men	White	> 12	Yes	Yes	No	3 - 4	No	No	No	No	No	No	No	No	No	Apartment	No	Yes	Slightly or moderately probable	A little or moderate serious	(Yes)Vaccine acceptance	Yes	More than R$200
111255	Yes	< 40	Women	Black	10 to 12	No	No	No	> 4	Yes	Yes	No	No	No	No	No	No	No	House	No	No	Very probable	A little or moderate serious	(No) Vaccine refusal
111353	Yes	< 40	Women	Black	10 to 12	No	Yes	No	3 - 4	No	No	No	No	No	No	No	No	No	House	No	No	Slightly or moderately probable	Not serious	(Yes)Vaccine acceptance	No
111035	Yes	< 40	Women	Black	> 12	Yes	No	No	3 - 4	Yes	No	No	No	No	No	No	No	No	House	No	No	Slightly or moderately probable	A little or moderate serious	(Yes)Vaccine acceptance	Yes	Up to R$50
111292	Yes	> 65	Men	Brown	10 to 12	Yes	No	No	3 - 4	No	No	No	No	No	No	No	No	No	House	Yes	Yes	Slightly or moderately probable	A little or moderate serious	(Yes)Vaccine acceptance	Yes	Up to R$50
111404	Yes	40 - 65	Men	Black	10 to 12	No	Yes	No	1 - 2	No	No	No	No	No	No	No	No	No	House	No	Yes	Very probable	A little or moderate serious	(Yes)Vaccine acceptance	Yes	More than R$200
106324	Yes	> 65	Men	Brown	> 12	Yes	Yes	No	3 - 4	Yes	No	No	Yes	No	No	No	No	No	Apartment	Yes	Yes	Slightly or moderately probable	Very serious	(Yes)Vaccine acceptance	Yes	More than R$200
111311	Yes	> 65	Men	Brown	0 to 9	Yes	No	No	3 - 4	No	No	No	No	No	No	No	No	No	House	Yes	Yes	Slightly or moderately probable	A little or moderate serious	(No) Vaccine refusal
106123	Yes	> 65	Men	Brown	> 12	Yes	No	No	1 - 2	Yes	No	No	Yes	No	No	No	No	No	Apartment	Yes	Yes	Slightly or moderately probable	A little or moderate serious	(Yes)Vaccine acceptance	Yes	More than R$200
107475	Yes	> 65	Women	Brown	> 12	No	No	No	1 - 2	No	No	No	No	No	No	No	No	No	Apartment	No	Yes	Slightly or moderately probable	A little or moderate serious	(Yes)Vaccine acceptance	Yes	Between R$151 and R$200
109142	Yes	40 - 65	Men	White	10 to 12	No	No	No		No	No	No	No	No	No		No			Yes	Yes	Slightly or moderately probable	A little or moderate serious	(Yes)Vaccine acceptance	Yes	Between R$151 and R$200
101075	Yes	> 65	Men	White	10 to 12	No	No	No	1 - 2	No	No	No	No	No	No	No	No	No	Apartment	Yes	No	Very probable	Very serious	(Yes)Vaccine acceptance	Yes	More than R$200
105104	Yes	40 - 65	Men	Black	> 12	No	Yes	No	1 - 2	No	No	No	Yes	No	No	Yes	No	No	House	Yes	Yes	Slightly or moderately probable	A little or moderate serious	(Yes)Vaccine acceptance	Yes	More than R$200
106393	Yes	< 40	Men	Brown	> 12	Yes	Yes	No	3 - 4	No	No	No	No	No	No	No	No	No	Apartment	Yes	No	Very probable	A little or moderate serious	(Yes)Vaccine acceptance	Yes	More than R$200
109463	Yes	40 - 65	Women	Brown	> 12	No	Yes	No	1 - 2	Yes	Yes	Yes	Yes	No	No	Yes	No	No	House	Yes	Yes	Slightly or moderately probable	Very serious	(Yes)Vaccine acceptance	Yes	More than R$200
102065	Yes	40 - 65	Women	Brown	> 12	No	Yes	No	1 - 2	Yes	Yes	No	No	No	No	No	No	No	House	Yes	Yes	Slightly or moderately probable	A little or moderate serious	(Yes)Vaccine acceptance	Yes	Between R$51 and R$100
109114	Yes	40 - 65	Men	Black	> 12	No	Yes	No	1 - 2	Yes	No	No	No	No	No	No	No	No	House	No	Yes	Slightly or moderately probable	A little or moderate serious	(Yes)Vaccine acceptance	Yes	Between R$101 and R$150
102043	Yes	40 - 65	Men	Black	10 to 12	Yes	No	No	3 - 4	No	No	No	No	No	No	No	No	No	House	Yes	Yes	Slightly or moderately probable	Very serious	(Yes)Vaccine acceptance	Yes	More than R$200
101142	Yes	> 65	Women	White	> 12	No	No	No	1 - 2	No	No	No	No	No	No	No	No	No	House	Yes	Yes	Slightly or moderately probable	Not serious	(Yes)Vaccine acceptance	Yes	More than R$200
107111	Yes	40 - 65	Women	Brown	> 12	No	Yes	No	3 - 4	Yes	No	No	No	No	No	Yes	No	No	Apartment	No	No	Very probable	A little or moderate serious	(No) Vaccine refusal
112154	Yes	40 - 65	Men	Others	0 to 9	Yes	Yes	No	1 - 2	No	No	No	No	No	No	No	No	No	House	No	No	Not probable	Very serious	(Yes)Vaccine acceptance	Yes	More than R$200
101494	Yes	40 - 65	Women	White	> 12	No	No	No	1 - 2	No	No	No	Yes	No	No	No	No	No	House	No	Yes	Very probable	Very serious	(Yes)Vaccine acceptance	Yes	More than R$200
107113	Yes	40 - 65	Men	White	> 12	Yes	Yes	No	3 - 4	Yes	Yes	Yes	Yes	Yes	Yes	Yes	No	No	Apartment	Yes	No	Very probable	A little or moderate serious	(Yes)Vaccine acceptance	Yes	Up to R$50
101062	Yes	40 - 65	Men	Brown	> 12	No	No	No	1 - 2	Yes	No	No	No	No	No	No	No	No	House	Yes	No	Slightly or moderately probable	Very serious	(Yes)Vaccine acceptance	Yes	More than R$200
107471	Yes	40 - 65	Men	Brown	10 to 12	Yes	No	No	3 - 4	No	No	No	No	No	No	No	No	No	Apartment	Yes	Yes	Slightly or moderately probable	A little or moderate serious	(Yes)Vaccine acceptance	No
107102	Yes	40 - 65	Women	Brown	> 12	No	Yes	No		Yes	No	No	No	No	No		No			Yes	Yes	Slightly or moderately probable	A little or moderate serious	(Yes)Vaccine acceptance	No
106252	Yes	40 - 65	Women	Brown	10 to 12	Yes	Yes	Yes	1 - 2	No	No	No	No	No	No	No	No	No	House	No	Yes	Very probable	A little or moderate serious	(Yes)Vaccine acceptance	Yes	More than R$200
106334	Yes	< 40	Men	White	> 12	Yes	Yes	No	3 - 4	Yes	No	No	No	No	No	No	No	No	Apartment	Yes	No	Slightly or moderately probable	A little or moderate serious	(Yes)Vaccine acceptance	Yes	Between R$51 and R$100
107094	Yes	40 - 65	Women	White	> 12	No	Yes	No	1 - 2	Yes	No	No	No	No	No	No	No	No	House	No	Yes	Not probable	A little or moderate serious	(Yes)Vaccine acceptance	Yes	Between R$51 and R$100
107104	Yes	40 - 65	Men	Brown	> 12	Yes	Yes	No	> 4	Yes	No	No	No	No	No	Yes	No	No	Apartment	No	No	Slightly or moderately probable	A little or moderate serious	(Yes)Vaccine acceptance	No
101473	Yes	40 - 65	Women	White	> 12	Yes	Yes	No	1 - 2	No	No	No	No	No	No	No	No	No	House	Yes	Yes	Slightly or moderately probable	Not serious	(Yes)Vaccine acceptance	Yes	More than R$200
108134	Yes	40 - 65	Men	Black	> 12	No	Yes	No	> 4	No	No	No	No	No	No	No	No	No	House	Yes	No	Slightly or moderately probable	Very serious	(No) Vaccine refusal
102041	Yes	> 65	Men	White	> 12	Yes	No	No	1 - 2	Yes	Yes	No	No	No	No	No	No	No	House	Yes	Yes	Slightly or moderately probable	A little or moderate serious	(Yes)Vaccine acceptance	Yes	Between R$101 and R$150
101231	Yes	40 - 65	Men	Black	10 to 12	Yes	No	No	3 - 4	No	No	No	Yes	No	No	Yes	No	No	House	Yes	Yes	Very probable	A little or moderate serious	(Yes)Vaccine acceptance	Yes	Up to R$50
106332	Yes	< 40	Women	Black	> 12	Yes	Yes	Yes	1 - 2	Yes	No	No	Yes	No	No	No	No	No	Apartment	No	No	Slightly or moderately probable	A little or moderate serious	(Yes)Vaccine acceptance	Yes	Between R$101 and R$150
106402	Yes	40 - 65	Women	Black	> 12	No	No	No		No	No	No	No	No	No		No			No	No	Very probable	A little or moderate serious	(Yes)Vaccine acceptance	Yes	Between R$151 and R$200
107385	Yes	> 65	Men	White	10 to 12	Yes	No	No	1 - 2	No	No	No	Yes	No	No	No	No	No	Apartment	No	Yes	Slightly or moderately probable	A little or moderate serious	(Yes)Vaccine acceptance	Yes	Up to R$50
107031	Yes	40 - 65	Men	Black	10 to 12	Yes	No	No	3 - 4	No	No	No	No	No	No	No	No	No	Apartment	Yes	Yes	Very probable	A little or moderate serious	(Yes)Vaccine acceptance	Yes	Up to R$50
107234	Yes	> 65	Women	Black	10 to 12	Yes	No	No	3 - 4	No	No	No	No	No	No	Yes	Yes	No	House	Yes	Yes	Slightly or moderately probable	A little or moderate serious	(Yes)Vaccine acceptance	Yes	More than R$200
106103	Yes	> 65	Women	Black	10 to 12	No	No	No	3 - 4	Yes	No	No	No	No	No	No	No	No	House	Yes	Yes	Slightly or moderately probable	Not serious	(Yes)Vaccine acceptance	Yes	Between R$51 and R$100
107132	Yes	40 - 65	Women	Black	> 12	No	Yes	No	3 - 4	No	No	No	Yes	No	No	No	No	No	House	No	Yes	Slightly or moderately probable	A little or moderate serious	(Yes)Vaccine acceptance	Yes	More than R$200
107214	Yes	40 - 65	Women	Brown	10 to 12	No	Yes	No	1 - 2	No	No	No	No	No	No	No	No	No	Apartment	No	Yes	Very probable	A little or moderate serious	(Yes)Vaccine acceptance	Yes	Between R$151 and R$200
104252	Yes	> 65	Men	Brown	10 to 12	No	No	No	3 - 4	No	No	No	No	No	No	No	No	No	House	Yes	Yes	Slightly or moderately probable	A little or moderate serious	(Yes)Vaccine acceptance	Yes	Up to R$50
104321	Yes	> 65	Women	Brown	> 12	No	Yes	No	1 - 2	Yes	No	No	No	No	No	No	No	No	House	No	Yes	Slightly or moderately probable	A little or moderate serious	(Yes)Vaccine acceptance	Yes	Between R$151 and R$200
104085	Yes	> 65	Men	Black	10 to 12	No	No	No		No	No	No	No	No	No	No	No	No	House	No	No	Slightly or moderately probable	A little or moderate serious	(No) Vaccine refusal
101064	Yes	40 - 65	Men	Brown	10 to 12	Yes	No	No	3 - 4	Yes	No	No	No	No	No	Yes	No	No	House	No	No	Slightly or moderately probable	A little or moderate serious	(Yes)Vaccine acceptance	Yes	Between R$101 and R$150
101161	Yes	> 65	Men	Others	0 to 9	No	No	No	1 - 2	No	No	No	Yes	No	No	No	No	No	House	No	Yes	Slightly or moderately probable	A little or moderate serious	(Yes)Vaccine acceptance	Yes	Between R$101 and R$150
103341	Yes	40 - 65	Men	Brown	> 12	Yes	No	No	1 - 2	No	No	No	No	No	No	No	No	No	House	No	No	Slightly or moderately probable	A little or moderate serious	(Yes)Vaccine acceptance	Yes	Between R$51 and R$100
103373	Yes	40 - 65	Men	Brown	> 12	No	Yes	No	1 - 2	No	No	No	Yes	No	No	No	No	No	House	No	No	Very probable	A little or moderate serious	(No) Vaccine refusal
103473	Yes	> 65	Men	Brown	10 to 12	No	No	No	1 - 2	Yes	No	No	No	No	No	No	No	No	House	Yes	Yes	Slightly or moderately probable	Very serious	(Yes)Vaccine acceptance	Yes	Up to R$50
105432	Yes	40 - 65	Men	Brown	> 12	No	Yes	Yes	1 - 2	No	No	No	No	No	No	No	No	No	House	No	Yes	Slightly or moderately probable	Not serious	(Yes)Vaccine acceptance	Yes	Between R$101 and R$150
107085	Yes	40 - 65	Men	Brown	10 to 12	Yes	Yes	No	1 - 2	Yes	No	No	No	No	No	No	No	No	House	Yes	Yes	Not probable	A little or moderate serious	(No) Vaccine refusal
108034	Yes	40 - 65	Women	Brown	> 12	Yes	Yes	No	3 - 4	No	No	No	No	No	No	No	No	No	House	No	Yes	Slightly or moderately probable	A little or moderate serious	(Yes)Vaccine acceptance	Yes	Between R$101 and R$150
109141	Yes	40 - 65	Men	Brown	10 to 12	No	No	No	3 - 4	Yes	No	No	No	No	No	No	No	No	Apartment	Yes	No	Slightly or moderately probable	Very serious	(Yes)Vaccine acceptance	Yes	Between R$151 and R$200
109222	Yes	40 - 65	Women	Brown	> 12	No	No	No	1 - 2	Yes	No	No	No	No	No	No	No	No	Apartment	No	No	Very probable	Very serious	(No) Vaccine refusal
101475	Yes	> 65	Women	Brown	> 12	No	Yes	No	1 - 2	No	No	No	No	No	No	No	No	No	Apartment	No	Yes	Not probable	Not serious	(No) Vaccine refusal
109362	Yes	> 65	Men	Brown	10 to 12	Yes	No	No	> 4	No	No	No	No	No	No	Yes	No	No	Apartment	Yes	Yes	Slightly or moderately probable	A little or moderate serious	(Yes)Vaccine acceptance	No
110454	Yes	> 65	Men	Black	10 to 12	Yes	No	No	> 4	No	No	No	No	No	No	Yes	No	No	House	Yes	Yes	Slightly or moderately probable	Very serious	(Yes)Vaccine acceptance	Yes	Between R$51 and R$100
112163	Yes	> 65	Men	Brown	10 to 12	No	No	No	1 - 2	No	No	No	No	No	No	No	No	No	House	Yes	No	Slightly or moderately probable	A little or moderate serious	(Yes)Vaccine acceptance	No
107282	Yes	40 - 65	Women	White	> 12	No	Yes	No	1 - 2	No	No	No	No	No	No	Yes	No	No	Apartment	No	No	Very probable	Not serious	(Yes)Vaccine acceptance	No
109364	Yes	> 65	Women	Brown	> 12	Yes	No	No	1 - 2	No	No	No	No	No	No	No	No	No	Apartment	No	Yes	Slightly or moderately probable	A little or moderate serious	(Yes)Vaccine acceptance	Yes	Up to R$50
101151	Yes	< 40	Women	Black	> 12	No	Yes	No	1 - 2	No	No	No	No	No	No	No	No	No	House	No	No	Very probable	Very serious	(Yes)Vaccine acceptance	Yes	Between R$51 and R$100
103213	Yes	< 40	Men	Brown	> 12	No	Yes	No		No	No	No	No	No	No		No			No	No	Slightly or moderately probable	A little or moderate serious	(Yes)Vaccine acceptance	Yes	Between R$101 and R$150
106125	Yes	40 - 65	Men	Brown	10 to 12	No	Yes	Yes	1 - 2	Yes	No	No	Yes	No	No	Yes	No	No	Apartment	No	Yes	Slightly or moderately probable	Not serious	(No) Vaccine refusal
107171	Yes	40 - 65	Men	Black	10 to 12	No	Yes	No	3 - 4	Yes	Yes	No	No	No	No	No	No	No	House	Yes	No	Slightly or moderately probable	Not serious	(Yes)Vaccine acceptance	Yes	Between R$101 and R$150
107274	Yes	40 - 65	Women	Brown	> 12	No	Yes	No	3 - 4	Yes	No	No	No	No	No	No	No	No	House	Yes	Yes	Not probable	Not serious	(Yes)Vaccine acceptance	Yes	Between R$51 and R$100
102455	Yes	40 - 65	Men	Brown	> 12	Yes	Yes	Yes	1 - 2	Yes	Yes	No	Yes	No	No	Yes	No	No	House	No	Yes	Slightly or moderately probable	A little or moderate serious	(Yes)Vaccine acceptance	Yes	Between R$51 and R$100
104241	Yes	40 - 65	Women	Brown	> 12	No	Yes	Yes	1 - 2	No	No	No	No	No	No	No	No	No	House	Yes	Yes	Slightly or moderately probable	A little or moderate serious	(Yes)Vaccine acceptance	Yes	Up to R$50
112133	Yes	< 40	Men	Black	> 12	Yes	Yes	No	3 - 4	No	No	No	No	No	No	No	No	No	House	No	No	Slightly or moderately probable	A little or moderate serious	(Yes)Vaccine acceptance	Yes	Between R$51 and R$100
109044	Yes	< 40	Women	Brown	> 12	No	No	No	3 - 4	No	No	No	No	No	No	Yes	No	No	House	No	Yes	Very probable	A little or moderate serious	(Yes)Vaccine acceptance	Yes	Up to R$50
111034	Yes	< 40	Women	Brown	10 to 12	Yes	Yes	No	3 - 4	Yes	Yes	No	No	No	No	Yes	No	No	House	No	No	Slightly or moderately probable	Not serious	(No) Vaccine refusal
111123	Yes	< 40	Men	Black	> 12	No	No	No	3 - 4	Yes	Yes	No	No	No	No	No	No	No	House	No	Yes	Very probable	A little or moderate serious	(Yes)Vaccine acceptance	Yes	Between R$51 and R$100
104441	Yes	40 - 65	Men	Brown	10 to 12	No	Yes	No	> 4	No	No	No	No	No	No	No	No	No	House	Yes	Yes	Slightly or moderately probable	A little or moderate serious	(Yes)Vaccine acceptance	Yes	Up to R$50
111144	Yes	40 - 65	Men	Brown	0 to 9	Yes	Yes	No	3 - 4	Yes	No	No	No	No	No	No	No	No	House	No	Yes	Slightly or moderately probable	A little or moderate serious	(Yes)Vaccine acceptance	Yes	Between R$51 and R$100
104195	Yes	< 40	Men	Black	10 to 12	Yes	Yes	No	3 - 4	No	No	No	No	No	No	No	No	No	House	No	Yes	Slightly or moderately probable	A little or moderate serious	(Yes)Vaccine acceptance	Yes	Up to R$50
102273	Yes	40 - 65	Women	Black	> 12	No	No	No	3 - 4	Yes	No	No	No	No	No	No	No	No	House	No	Yes	Slightly or moderately probable	A little or moderate serious	(Yes)Vaccine acceptance	No
104413	Yes	40 - 65	Men	Brown	> 12	Yes	Yes	No	1 - 2	No	No	No	No	No	No	No	No	No	Apartment	No	Yes	Slightly or moderately probable	A little or moderate serious	(Yes)Vaccine acceptance	Yes	Up to R$50
103275	Yes	> 65	Women	Brown	> 12	Yes	No	No	> 4	Yes	No	No	No	No	No	Yes	No	No	House	Yes	Yes	Slightly or moderately probable	A little or moderate serious	(No) Vaccine refusal
106221	Yes	> 65	Women	Black	> 12	Yes	No	No	3 - 4	No	No	No	No	No	No	No	No	No	House	Yes	Yes	Not probable	Not serious	(Yes)Vaccine acceptance	No
101084	Yes	40 - 65	Women	Brown	10 to 12	Yes	Yes	No	1 - 2	No	Yes	Yes	Yes	No	No	No	No	No	House	No	No	Very probable	Very serious	(Yes)Vaccine acceptance	No
101222	Yes	> 65	Men	White	> 12	No	No	No	1 - 2	No	No	No	No	No	No	No	No	No	Apartment	Yes	Yes	Slightly or moderately probable	A little or moderate serious	(Yes)Vaccine acceptance	Yes	Up to R$50
101253	Yes	> 65	Men	Black	0 to 9	No	No	No	1 - 2	No	No	No	No	No	No	No	No	No	Apartment	Yes	Yes	Very probable	Very serious	(Yes)Vaccine acceptance	Yes	Between R$151 and R$200
103324	Yes	< 40	Men	Brown	> 12	Yes	Yes	No	1 - 2	Yes	No	No	No	No	No	No	No	No	House	No	No	Slightly or moderately probable	A little or moderate serious	(Yes)Vaccine acceptance	Yes	Between R$51 and R$100
103375	Yes	> 65	Men	Brown	0 to 9	No	No	No	> 4	No	No	No	No	No	No	Yes	No	No	House	Yes	Yes	Slightly or moderately probable	A little or moderate serious	(Yes)Vaccine acceptance	Yes	Up to R$50
105422	Yes	40 - 65	Men	Brown	10 to 12	Yes	Yes	No	3 - 4	No	No	No	No	No	No	No	No	No	House	Yes	Yes	Slightly or moderately probable	A little or moderate serious	(No) Vaccine refusal
107281	Yes	40 - 65	Women	White	10 to 12	Yes	No	No	1 - 2	Yes	No	No	No	No	No	No	No	No	Apartment	Yes	Yes	Very probable	A little or moderate serious	(Yes)Vaccine acceptance	Yes	Up to R$50
108352	Yes	40 - 65	Women	Brown	10 to 12	Yes	Yes	No	1 - 2	Yes	Yes	No	No	No	No	No	No	No	Apartment	No	No	Slightly or moderately probable	A little or moderate serious	(No) Vaccine refusal
103454	Yes	> 65	Men	Brown	10 to 12	Yes	Yes	No	1 - 2	Yes	No	No	No	No	No	No	No	No	House	Yes	Yes	Slightly or moderately probable	A little or moderate serious	(Yes)Vaccine acceptance	Yes	Up to R$50
109173	Yes	40 - 65	Women	Brown	10 to 12	No	No	No	1 - 2	Yes	No	No	No	No	No	No	No	No	House	Yes	No	Very probable	Very serious	(Yes)Vaccine acceptance	Yes	Up to R$50
109475	Yes	40 - 65	Men	Black	0 to 9	No	Yes	No	3 - 4	No	No	No	No	No	No	No	No	No	House	No	No	Not probable	Not serious	(Yes)Vaccine acceptance	Yes	More than R$200
109025	Yes	40 - 65	Men	Black	> 12	Yes	Yes	No	> 4	Yes	No	No	No	No	No	Yes	No	No	House	No	Yes	Slightly or moderately probable	A little or moderate serious	(Yes)Vaccine acceptance	Yes	More than R$200
103342	Yes	40 - 65	Women	Black	> 12	No	No	No	> 4	No	No	No	No	No	No	No	No	No	House	Yes	No	Slightly or moderately probable	A little or moderate serious	(No) Vaccine refusal
111062	Yes	40 - 65	Women	Brown	10 to 12	Yes	Yes	No	1 - 2	Yes	Yes	No	No	No	No	Yes	Yes	No	House	Yes	Yes	Slightly or moderately probable	A little or moderate serious	(No) Vaccine refusal
109223	Yes	> 65	Women	Black	10 to 12	No	No	Yes	1 - 2	Yes	Yes	No	No	No	No	Yes	No	No	Apartment	Yes	No	Very probable	Not serious	(No) Vaccine refusal
106203	Yes	< 40	Men	White	> 12	No	Yes	No		No	No	No	No	No	No		No			No	No	Slightly or moderately probable	A little or moderate serious	(Yes)Vaccine acceptance	Yes	Between R$51 and R$100
101361	Yes	> 65	Men	Black	10 to 12	No	No	No	> 4	No	No	No	No	No	No	Yes	Yes	No	House	Yes	Yes	Slightly or moderately probable	A little or moderate serious	(Yes)Vaccine acceptance	Yes	Between R$151 and R$200
106165	Yes	> 65	Men	Brown	0 to 9	Yes	No	No	1 - 2	No	No	No	No	No	No	No	No	No	House	Yes	Yes	Slightly or moderately probable	A little or moderate serious	(Yes)Vaccine acceptance	Yes	Between R$51 and R$100
107123	Yes	< 40	Women	White	> 12	No	Yes	No	> 4	Yes	No	No	No	No	No	Yes	No	No	House	No	No	Very probable	A little or moderate serious	(Yes)Vaccine acceptance	No
106514	Yes	40 - 65	Women	Brown	> 12	Yes	Yes	No	3 - 4	No	No	No	No	No	No	No	No	No	House	No	No	Not probable	A little or moderate serious	(Yes)Vaccine acceptance	No
104294	Yes	> 65	Men	Brown	10 to 12	No	No	No		No	No	No	No	No	No		No			Yes	Yes	Slightly or moderately probable	A little or moderate serious	(Yes)Vaccine acceptance	Yes	Between R$51 and R$100
104415	Yes	40 - 65	Men	Brown	10 to 12	Yes	Yes	No	3 - 4	No	No	No	No	No	No	No	No	No	House	Yes	No	Slightly or moderately probable	A little or moderate serious	(Yes)Vaccine acceptance	Yes	Up to R$50
103282	Yes	< 40	Men	Black	10 to 12	Yes	Yes	No	3 - 4	Yes	No	No	No	No	No	No	No	No	House	No	Yes	Slightly or moderately probable	A little or moderate serious	(Yes)Vaccine acceptance	Yes	Between R$51 and R$100
103461	Yes	40 - 65	Men	Brown	10 to 12	Yes	Yes	No	3 - 4	No	No	No	Yes	No	No	No	No	No	House	Yes	Yes	Slightly or moderately probable	A little or moderate serious	(Yes)Vaccine acceptance	Yes	Up to R$50
111421	Yes	> 65	Women	Black	> 12	No	No	No	3 - 4	No	No	No	No	No	No	No	No	No	House	Yes	Yes	Slightly or moderately probable	A little or moderate serious	(Yes)Vaccine acceptance	Yes	Up to R$50
106314	Yes	40 - 65	Men	White	> 12	Yes	Yes	No	1 - 2	No	No	No	No	No	No	No	No	No	House	No	No	Slightly or moderately probable	A little or moderate serious	(Yes)Vaccine acceptance	Yes	More than R$200
111305	Yes	40 - 65	Women	Others	> 12	Yes	Yes	No	3 - 4	No	No	No	No	No	No	No	No	No	House	No	Yes	Slightly or moderately probable	A little or moderate serious	(Yes)Vaccine acceptance	Yes	Up to R$50
112492	Yes	< 40	Women	Black	> 12	No	Yes	Yes	3 - 4	Yes	No	No	Yes	No	No	No	No	No	House	No	No	Not probable	Not serious	(No) Vaccine refusal
110452	Yes	40 - 65	Men	Brown	10 to 12	Yes	No	No	> 4	Yes	Yes	No	No	No	No	Yes	No	No	House	Yes	No	Not probable	A little or moderate serious	(Yes)Vaccine acceptance	No
103452	Yes	40 - 65	Men	Black	10 to 12	Yes	Yes	No	1 - 2	Yes	No	No	No	No	No	No	No	No	House	Yes	Yes	Slightly or moderately probable	A little or moderate serious	(Yes)Vaccine acceptance	Yes	Up to R$50
107112	Yes	> 65	Women	Brown	> 12	No	Yes	Yes	1 - 2	Yes	No	No	No	No	No	No	No	No	Apartment	No	Yes	Very probable	A little or moderate serious	(Yes)Vaccine acceptance	Yes	Up to R$50
107223	Yes	> 65	Women	Brown	> 12	No	No	No	1 - 2	Yes	No	No	No	No	No	No	No	No	Apartment	Yes	Yes	Slightly or moderately probable	A little or moderate serious	(No) Vaccine refusal
111493	Yes	40 - 65	Women	Brown	> 12	Yes	No	No	> 4	No	No	No	No	No	No	No	No	No	House	No	Yes	Slightly or moderately probable	A little or moderate serious	(No) Vaccine refusal
111441	Yes	> 65	Women	White	10 to 12	No	No	No		Yes	No	No	No	No	No		No			No	Yes	Slightly or moderately probable	A little or moderate serious	(No) Vaccine refusal
108124	Yes	< 40	Men	Black	10 to 12	No	Yes	No	3 - 4	No	No	No	No	No	No	Yes	No	No	House	No		Slightly or moderately probable	A little or moderate serious	(No) Vaccine refusal
112394	Yes	40 - 65	Women	Black	> 12	No	Yes	No	1 - 2	No	No	No	No	No	No	No	No	No	Apartment	No	No	Slightly or moderately probable	A little or moderate serious	(Yes)Vaccine acceptance	Yes	Between R$51 and R$100
101083	Yes	40 - 65	Men	Brown	10 to 12	Yes	Yes	No	> 4	No	Yes	No	No	No	No	No	No	No	House	No	No	Slightly or moderately probable	A little or moderate serious	(Yes)Vaccine acceptance	Yes	Between R$51 and R$100
102333	Yes	> 65	Men	Brown	10 to 12	Yes	No	No	3 - 4	No	No	No	No	No	No	No	No	No	House	Yes	Yes	Slightly or moderately probable	A little or moderate serious	(Yes)Vaccine acceptance	No
103303	Yes	40 - 65	Men	Brown	10 to 12	No	Yes	No	1 - 2	Yes	No	No	No	No	No	No	No	No	House	No	Yes	Very probable	A little or moderate serious	(Yes)Vaccine acceptance	Yes	Up to R$50
104243	Yes	40 - 65	Men	Brown	10 to 12	No	Yes	No	3 - 4	No	No	No	No	No	No	No	No	No	House	No	No	Slightly or moderately probable	A little or moderate serious	(Yes)Vaccine acceptance	Yes	Up to R$50
104424	Yes	40 - 65	Men	Black	> 12	No	Yes	No	1 - 2	No	Yes	Yes	No	No	No	No	No	No	House	No	Yes	Slightly or moderately probable	A little or moderate serious	(Yes)Vaccine acceptance	No
104434	Yes	> 65	Men	White	10 to 12	Yes	No	No	> 4	No	No	No	No	No	No	No	No	No	House	Yes	Yes	Slightly or moderately probable	A little or moderate serious	(Yes)Vaccine acceptance	No
104454	Yes	40 - 65	Men	Brown	10 to 12	No	No	No	1 - 2	No	No	No	No	No	No	No	No	No	House	No	No	Slightly or moderately probable	A little or moderate serious	(Yes)Vaccine acceptance	Yes	Up to R$50
107103	Yes	40 - 65	Women	White	> 12	Yes	Yes	No	1 - 2	No	No	No	No	No	No	No	No	No	Apartment	No	Yes	Slightly or moderately probable	Not serious	(Yes)Vaccine acceptance	No
101471	Yes	> 65	Women	White	> 12	No	Yes	No	1 - 2	No	No	No	Yes	No	No	No	No	No	Apartment	Yes	Yes	Slightly or moderately probable	Very serious	(Yes)Vaccine acceptance	Yes	Between R$151 and R$200
102272	Yes	40 - 65	Women	Brown	> 12	No	Yes	Yes	1 - 2	Yes	No	No	No	No	No	Yes	No	No	House	Yes	No	Slightly or moderately probable	Very serious	(Yes)Vaccine acceptance	Yes	Up to R$50
111183	Yes	40 - 65	Men	Brown	10 to 12	Yes	Yes	No	1 - 2	No	No	No	No	No	No	No	No	No	House	No	Yes	Slightly or moderately probable	A little or moderate serious	(Yes)Vaccine acceptance	No
102274	Yes	< 40	Women	Black	> 12	No	Yes	No	1 - 2	Yes	Yes	Yes	Yes	No	No	No	No	No	House	No	No	Slightly or moderately probable	Not serious	(Yes)Vaccine acceptance	Yes	Up to R$50
103404	Yes	< 40	Men	Brown	> 12	No	No	No	3 - 4	Yes	No	No	No	No	No	Yes	No	No	House	Yes		Slightly or moderately probable	A little or moderate serious	(Yes)Vaccine acceptance	Yes	Up to R$50
104382	Yes	40 - 65	Women	Brown	> 12	No	Yes	No	3 - 4	No	No	No	No	No	No	No	No	No	House	No	No	Slightly or moderately probable	A little or moderate serious	(Yes)Vaccine acceptance	Yes	Up to R$50
105293	Yes	< 40	Women	Brown	> 12	No	Yes	No	> 4	No	No	No	No	No	No	No	No	No	House	No	Yes	Slightly or moderately probable	A little or moderate serious	(Yes)Vaccine acceptance	Yes	Up to R$50
105402	Yes	< 40	Women	Black	> 12	Yes	No	No	1 - 2	Yes	No	No	No	No	No	Yes	No	No	House	No	No	Slightly or moderately probable	A little or moderate serious	(Yes)Vaccine acceptance	Yes	Between R$151 and R$200
111225	Yes	40 - 65	Men	Brown	10 to 12	No	Yes	No	3 - 4	No	No	No	No	No	No	No	No	No	House	No	Yes	Slightly or moderately probable	A little or moderate serious	(Yes)Vaccine acceptance	No
107093	Yes	40 - 65	Men	Black	10 to 12	Yes	Yes	No	3 - 4	Yes	Yes	No	No	No	No	Yes	No	No	House	No	Yes	Not probable	Not serious	(Yes)Vaccine acceptance	No
109171	Yes	< 40	Men	Brown	0 to 9	No	Yes	No	1 - 2	Yes	No	No	No	No	No	No	No	No	House	No		Slightly or moderately probable	A little or moderate serious	(No) Vaccine refusal
111333	Yes	< 40	Women	Brown	10 to 12	Yes	Yes	Yes	1 - 2	Yes	Yes	No	No	No	No	Yes	No	No	House	No	Yes	Very probable	A little or moderate serious	(Yes)Vaccine acceptance	Yes	Between R$51 and R$100
111083	Yes	< 40	Women	Others	10 to 12	Yes	Yes	No	1 - 2	Yes	No	No	No	No	No	No	No	No	House	No	No	Very probable	A little or moderate serious	(No) Vaccine refusal
109112	Yes	< 40	Men	Black	10 to 12	No	Yes	No	3 - 4	No	No	No	No	No	No	No	No	No	House	No	No	Very probable	Not serious	(Yes)Vaccine acceptance	Yes	Between R$51 and R$100
101334	Yes	40 - 65	Women	Black	10 to 12	No	Yes	Yes	3 - 4	No	No	No	Yes	No	No	No	No	No	Apartment	Yes	Yes	Very probable	A little or moderate serious	(Yes)Vaccine acceptance	Yes	Between R$101 and R$150
107154	Yes	< 40	Women	White	> 12	No	Yes	No	1 - 2	Yes	Yes	Yes	Yes	No	No	Yes	No	No	Apartment	No	Yes	Slightly or moderately probable	A little or moderate serious	(Yes)Vaccine acceptance	Yes	Between R$151 and R$200
108413	Yes	< 40	Women	Brown	10 to 12	No	Yes	No	> 4	No	No	No	No	No	No	No	No	No	House	Yes	No	Slightly or moderately probable	A little or moderate serious	(Yes)Vaccine acceptance	Yes	Between R$101 and R$150
104394	Yes	> 65	Men	Brown	10 to 12	No	No	No	1 - 2	No	No	No	No	No	No	No	No	No	House	Yes	No	Slightly or moderately probable	A little or moderate serious	(Yes)Vaccine acceptance	No
107134	Yes	40 - 65	Women	Black	0 to 9	Yes	No	No	> 4	Yes	No	No	No	No	No	No	No	No	House	Yes	Yes	Slightly or moderately probable	A little or moderate serious	(Yes)Vaccine acceptance	Yes	Up to R$50
105473	Yes	40 - 65	Women	Brown	> 12	No	Yes	Yes	3 - 4	No	No	No	Yes	No	No	No	No	No	House	No	Yes	Slightly or moderately probable	Very serious	(No) Vaccine refusal
105472	Yes	40 - 65	Women	Black	> 12	No	Yes	No	1 - 2	No	No	No	No	No	No	Yes			House	No	No	Slightly or moderately probable	A little or moderate serious	(Yes)Vaccine acceptance	Yes	More than R$200
106391	Yes	< 40	Women	Brown	> 12	No	Yes	No	3 - 4	Yes	Yes	No	No	No	No	Yes	Yes	No	Apartment	No	No	Very probable	A little or moderate serious	(Yes)Vaccine acceptance	Yes	More than R$200
103405	Yes	40 - 65	Women	Brown	> 12	Yes	Yes	No	3 - 4	Yes	Yes	No	Yes	No	No	Yes	Yes	No	House	No	Yes	Slightly or moderately probable	A little or moderate serious	(Yes)Vaccine acceptance	Yes	Between R$151 and R$200
111495	Yes	40 - 65	Women	Brown	10 to 12	No	Yes	No	3 - 4	No	No	No	No	No	No	No	No	No	House	No	Yes	Slightly or moderately probable	A little or moderate serious	(Yes)Vaccine acceptance	Yes	Up to R$50
112083	Yes	> 65	Men	Brown	0 to 9	Yes	No	No	1 - 2	No	No	No	Yes	No	No	No	No	No	House	Yes	Yes	Slightly or moderately probable	Very serious	(Yes)Vaccine acceptance	Yes	Up to R$50
111215	Yes	40 - 65	Women	Black	10 to 12	No	No	Yes	> 4	No	No	No	No	No	No	No	No	No	House	No	Yes	Slightly or moderately probable	A little or moderate serious	(Yes)Vaccine acceptance	Yes	Up to R$50
109172	Yes	< 40	Men	Black	10 to 12	No	Yes	No	> 4	No	No	No	No	No	No	Yes	No	No	House	No	Yes	Very probable	A little or moderate serious	(Yes)Vaccine acceptance	Yes	Between R$51 and R$100
110284	Yes	< 40	Women	Black	> 12	Yes	Yes	No	3 - 4	No	No	No	No	No	No	No	No	No	House	No	Yes	Very probable	A little or moderate serious	(Yes)Vaccine acceptance	No
111415	Yes	> 65	Men	White	10 to 12	No	No	No		No	No	No	No	No	No		No			Yes	Yes	Not probable	Very serious	(Yes)Vaccine acceptance	No
111425	Yes	< 40	Men	Brown	> 12	Yes	Yes	No		Yes	No	No	No	No	No		No			Yes	Yes	Slightly or moderately probable	A little or moderate serious	(Yes)Vaccine acceptance	No
101092	Yes	40 - 65	Men	Brown	0 to 9	No	No	No	3 - 4	No	No	No	No	No	No	No	No	No	House	Yes	No	Slightly or moderately probable	Very serious	(Yes)Vaccine acceptance	Yes	Between R$51 and R$100
103442	Yes	40 - 65	Women	Brown	> 12	Yes	No	No	3 - 4	Yes	No	No	No	No	No	No	No	No	House	Yes	Yes	Slightly or moderately probable	A little or moderate serious	(Yes)Vaccine acceptance	Yes	Up to R$50
104331	Yes	> 65	Women	Black	10 to 12	No	No	No	3 - 4	No	No	No	No	No	No	Yes	No	No	House	Yes	Yes	Slightly or moderately probable	A little or moderate serious	(Yes)Vaccine acceptance	Yes	Up to R$50
111093	Yes	> 65	Men	Black	0 to 9	Yes	No	No	> 4	No	No	No	No	No	No	No	No	No	House	No	Yes	Slightly or moderately probable	A little or moderate serious	(Yes)Vaccine acceptance	Yes	Up to R$50
112214	Yes	40 - 65	Women	Brown	10 to 12	No	No	No	1 - 2	No	No	No	No	No	No	Yes	No	No	House	No	No	Slightly or moderately probable	A little or moderate serious	(Yes)Vaccine acceptance	No
106054	Yes	40 - 65	Women	Brown	10 to 12	Yes	Yes	No	3 - 4	No	No	No	No	No	No	No	No	No	House	Yes	No	Slightly or moderately probable	A little or moderate serious	(Yes)Vaccine acceptance	Yes	More than R$200
104015	Yes	40 - 65	Women	Black	> 12	No	Yes	No	3 - 4	No	No	No	No	No	No	No	No	No	House	Yes	Yes	Slightly or moderately probable	A little or moderate serious	(Yes)Vaccine acceptance	No
104491	Yes	> 65	Men	Brown	10 to 12	Yes	No	No	1 - 2	No	No	No	No	No	No	No	No	No	House	Yes	Yes	Not probable	Not serious	(Yes)Vaccine acceptance	No
101073	Yes	40 - 65	Men	White	10 to 12	No	Yes	No	3 - 4	No	No	No	No	No	No	No	No	No	House	No	No	Not probable	Not serious	(Yes)Vaccine acceptance	Yes	Up to R$50
101502	Yes	> 65	Women	Black	0 to 9	No	No	No	3 - 4	No	No	No	No	No	No	No	No	No	House	No	Yes	Not probable	Not serious	(Yes)Vaccine acceptance	Yes	Between R$151 and R$200
102324	Yes	> 65	Women	Black	0 to 9	No	No	No	1 - 2	No	No	No	No	No	No	No	No	No	House	No	Yes	Slightly or moderately probable	A little or moderate serious	(No) Vaccine refusal
102501	Yes	> 65	Women	Brown	0 to 9	No	No	No	1 - 2	Yes	No	No	No	No	No	No	No	No	House	No	Yes	Not probable	A little or moderate serious	(Yes)Vaccine acceptance	No
105475	Yes	< 40	Men	Black	10 to 12	No	Yes	No	3 - 4	No	No	No	No	No	No	No	No	No	House	No	No	Not probable	A little or moderate serious	(Yes)Vaccine acceptance	No
106074	Yes	> 65	Women	Black	10 to 12	No	No	No	1 - 2	No	No	No	No	No	No	No	No	No	House	Yes	Yes	Slightly or moderately probable	A little or moderate serious	(Yes)Vaccine acceptance	Yes	Between R$51 and R$100
109033	Yes	40 - 65	Men	Brown	10 to 12	Yes	No	No	1 - 2	No	No	No	Yes	No	No	No	No	No	House	No	No	Not probable	Not serious	(Yes)Vaccine acceptance	Yes	Between R$51 and R$100
110505	Yes	40 - 65	Men	Black	> 12	Yes	Yes	No	3 - 4	No	No	No	Yes	No	No	No	No	No	Apartment	Yes	No	Not probable	A little or moderate serious	(Yes)Vaccine acceptance	No
105284	Yes	< 40	Men	Black	> 12	No	Yes	Yes	3 - 4	Yes	Yes	No	Yes	No	No	No	No	No	House	No	Yes	Slightly or moderately probable	A little or moderate serious	(Yes)Vaccine acceptance	Yes	More than R$200
104051	Yes	40 - 65	Men	Brown	10 to 12	Yes	Yes	No		No	Yes	No	No	No	No		No			No	Yes	Slightly or moderately probable	A little or moderate serious	(Yes)Vaccine acceptance
109334	Yes	40 - 65	Women	Brown	0 to 9	No	No	No		No	No	No	No	No	No		No			No	No	Not probable	Very serious	(Yes)Vaccine acceptance	Yes	Between R$51 and R$100
103155	Yes	> 65	Women	Black	0 to 9	No	No	No	1 - 2	No	No	No	No	No	No	No	No	No	House	Yes	Yes	Slightly or moderately probable	A little or moderate serious	(Yes)Vaccine acceptance	No
105291	Yes	40 - 65	Women	Brown	10 to 12	No	Yes	No	3 - 4	Yes	No	No	No	No	No	No	No	No	House	No	Yes	Slightly or moderately probable	A little or moderate serious	(Yes)Vaccine acceptance	Yes	Up to R$50
104021	Yes	40 - 65	Men	Brown	10 to 12	Yes	No	No	1 - 2	No	No	No	No	No	No	No	No	No	House	No	Yes	Slightly or moderately probable	A little or moderate serious	(Yes)Vaccine acceptance	No
104025	Yes	< 40	Women	White	10 to 12	Yes	Yes	No	1 - 2	No	Yes	No	No	No	No	Yes	No	No	House	No	No	Very probable	A little or moderate serious	(Yes)Vaccine acceptance	Yes	Up to R$50
104145	Yes	> 65	Women	Brown	0 to 9	No	No	No	3 - 4	No	No	No	No	No	No	No	No	No	House	Yes	Yes	Slightly or moderately probable	A little or moderate serious	(Yes)Vaccine acceptance	Yes	Between R$51 and R$100
104341	Yes	40 - 65	Men	Brown	10 to 12	No	No	No	1 - 2	No	No	No	No	No	No	No	No	No	House	No	No	Slightly or moderately probable	A little or moderate serious	(Yes)Vaccine acceptance	Yes	Up to R$50
104113	Yes	> 65	Women	White	0 to 9	No	Yes	Yes	1 - 2	Yes	Yes	No	No	No	No	No	No	No	House	No	Yes	Slightly or moderately probable	A little or moderate serious	(Yes)Vaccine acceptance	Yes	Between R$51 and R$100
104351	Yes	40 - 65	Men	Brown	10 to 12	Yes	Yes	No	3 - 4	No	No	No	No	No	No	No	No	No	House	No	No	Slightly or moderately probable	A little or moderate serious	(No) Vaccine refusal
109352	Yes	< 40	Women	Brown	10 to 12	No	Yes	No	3 - 4	No	Yes	No	No	No	No	Yes	No	No	Apartment	No	Yes	Slightly or moderately probable	Not serious	(No) Vaccine refusal
101093	Yes	> 65	Women	White	0 to 9	No	No	No	> 4	No	No	No	No	No	No	Yes			House	Yes	Yes	Very probable	Very serious	(Yes)Vaccine acceptance	Yes	Between R$51 and R$100
102022	Yes	> 65	Men	Black	0 to 9	Yes	No	No	3 - 4	Yes	No	No	No	No	No	No	No	No	House	Yes	Yes	Slightly or moderately probable	A little or moderate serious	(Yes)Vaccine acceptance	No
102082	Yes	40 - 65	Women	Black	10 to 12	No	No	No	3 - 4	Yes	No	No	No	No	No	No	No	No	House	Yes	No	Slightly or moderately probable	Very serious	(Yes)Vaccine acceptance	Yes	Up to R$50
103354	Yes	< 40	Men	Brown	10 to 12	Yes	Yes	No	3 - 4	Yes	No	No	No	No	No	No	No	No	House	No	No	Slightly or moderately probable	A little or moderate serious	(Yes)Vaccine acceptance	Yes	Between R$51 and R$100
103423	Yes	> 65	Men	Others	0 to 9	No	No	No	3 - 4	No	No	No	No	No	No	No	No	No	House	No	Yes	Not probable	A little or moderate serious	(Yes)Vaccine acceptance	Yes	Up to R$50
104404	Yes	> 65	Women	Brown	10 to 12	No	No	No	1 - 2	No	No	No	No	No	No	No	No	No	House	Yes	Yes	Slightly or moderately probable	A little or moderate serious	(Yes)Vaccine acceptance	No
105173	Yes	> 65	Men	Brown	10 to 12	Yes	No	No	3 - 4	No	No	No	No	No	No	No	No	No	House	Yes	No	Slightly or moderately probable	A little or moderate serious	(No) Vaccine refusal
105454	Yes	> 65	Women	Brown	0 to 9	No	No	No	1 - 2	No	No	No	No	No	No	No	No	No	House	Yes	No	Slightly or moderately probable	A little or moderate serious	(Yes)Vaccine acceptance	No
106381	Yes	> 65	Women	White	> 12	No	No	No	1 - 2	Yes	No	No	No	No	No	No	No	No	Apartment	Yes	Yes	Slightly or moderately probable	Not serious	(Yes)Vaccine acceptance	Yes	Up to R$50
103335	Yes	> 65	Men	Brown	0 to 9	No	Yes	No	3 - 4	No	No	No	No	No	No	No	No	No	House	Yes	Yes	Slightly or moderately probable	A little or moderate serious	(Yes)Vaccine acceptance	Yes	Up to R$50
103464	Yes	< 40	Women	Brown	> 12	No	Yes	No	1 - 2	No	No	No	No	No	No	No	No	No	House	No	Yes	Slightly or moderately probable	Not serious	(Yes)Vaccine acceptance	Yes	Up to R$50
106173	Yes	40 - 65	Women	Brown	10 to 12	Yes	Yes	No	1 - 2	No	No	No	No	No	No	No	No	No	Apartment	No	Yes	Slightly or moderately probable	A little or moderate serious	(Yes)Vaccine acceptance	Yes	More than R$200
106182	Yes	40 - 65	Women	Black	> 12	No	Yes	No	3 - 4	No	No	No	No	No	No	No	No	No	House	Yes	Yes	Not probable	Not serious	(Yes)Vaccine acceptance	No
108272	Yes	40 - 65	Women	Brown	0 to 9	Yes	Yes	No	1 - 2	No	No	No	No	No	No	No	No	No	House	Yes	No	Not probable	Not serious	(Yes)Vaccine acceptance	Yes	Between R$151 and R$200
108281	Yes	40 - 65	Men	Brown	10 to 12	Yes	Yes	No	3 - 4	No	No	No	No	No	No	No	No	No	House	No	No	Slightly or moderately probable	Not serious	(No) Vaccine refusal
108061	Yes	40 - 65	Men	Brown	10 to 12	Yes	Yes	No	3 - 4	No	No	No	No	No	No	No	No	No	House	Yes	No	Very probable	A little or moderate serious	(Yes)Vaccine acceptance	Yes	Up to R$50
108321	Yes	40 - 65	Men	Brown	0 to 9	Yes	Yes	No	1 - 2	No	No	No	No	No	No	No	No	No	House	Yes	Yes	Not probable	A little or moderate serious	(No) Vaccine refusal
109382	Yes	< 40	Men	Black	10 to 12	No	Yes	No	1 - 2	Yes	No	No	No	No	No	No	No	No	House	No	No	Slightly or moderately probable	A little or moderate serious	(Yes)Vaccine acceptance	No
111161	Yes	40 - 65	Women	Brown	10 to 12	Yes	Yes	No	3 - 4	No	No	No	No	No	No	No	No	No	House	No	Yes	Slightly or moderately probable	A little or moderate serious	(Yes)Vaccine acceptance	Yes	Between R$51 and R$100
112401	Yes	40 - 65	Men	Brown	10 to 12	No	Yes	No	3 - 4	No	No	No	No	No	No	No	No	No	House	No	No	Not probable	Not serious	(Yes)Vaccine acceptance	No
108332	Yes	40 - 65	Men	Brown	0 to 9	No	No	No	1 - 2	No	No	No	No	No	No	No	No	No	House	Yes	Yes	Slightly or moderately probable	Not serious	(Yes)Vaccine acceptance	Yes	Between R$151 and R$200
108343	Yes	> 65	Women	Brown	0 to 9	No	No	No	1 - 2	No	No	No	No	No	No	No	No	No	House	No	No	Slightly or moderately probable	A little or moderate serious	(Yes)Vaccine acceptance	No
109335	Yes	< 40	Women	Brown	10 to 12	Yes	Yes	No	1 - 2	No	No	No	Yes	No	No	No	No	No	House	No	No	Slightly or moderately probable	Not serious	(No) Vaccine refusal
109375	Yes	> 65	Women	Brown	10 to 12	No	No	No	1 - 2	Yes	No	No	No	No	No	Yes	No	No	House	Yes	Yes	Not probable	A little or moderate serious	(No) Vaccine refusal
109524	Yes	40 - 65	Men	Black	> 12	No	No	No	1 - 2	No	No	No	No	No	No	No	No	No	Apartment	Yes	Yes	Very probable	Very serious	(Yes)Vaccine acceptance	Yes	Between R$51 and R$100
110234	Yes	40 - 65	Men	Black	10 to 12	No	Yes	No	1 - 2	No	No	No	No	No	No	No	No	No	House	No	No	Slightly or moderately probable	A little or moderate serious	(Yes)Vaccine acceptance	Yes	Between R$51 and R$100
111092	Yes	< 40	Men	Black	10 to 12	Yes	Yes	No	1 - 2	No	No	No	No	No	No	No	No	No	House	Yes	Yes	Slightly or moderately probable	A little or moderate serious	(Yes)Vaccine acceptance	Yes	Up to R$50
112011	Yes	> 65	Women	Black	0 to 9	No	No	No	3 - 4	No	No	No	No	No	No	No	No	No	House	Yes	Yes	Slightly or moderately probable	A little or moderate serious	(Yes)Vaccine acceptance	Yes	Between R$51 and R$100
112241	Yes	< 40	Women	Black	> 12	No	Yes	Yes	1 - 2	No	No	No	No	No	No	No	No	No	House	No	Yes	Slightly or moderately probable	Not serious	(Yes)Vaccine acceptance	No
112311	Yes	40 - 65	Men	Black	10 to 12	Yes	Yes	No	1 - 2	No	No	No	No	No	No	No	No	No	House	Yes	No	Slightly or moderately probable	Not serious	(Yes)Vaccine acceptance	No
112371	Yes	< 40	Women	Black	10 to 12	No	Yes	No	1 - 2	No	No	No	Yes	No	No	No	No	No	House	No	Yes	Slightly or moderately probable	A little or moderate serious	(Yes)Vaccine acceptance	No
110383	Yes	40 - 65	Men	Black	> 12	Yes	Yes	No	3 - 4	Yes	Yes	Yes	Yes	No	No	Yes	No	No	House	No	Yes	Very probable	A little or moderate serious	(Yes)Vaccine acceptance	No
109522	Yes	40 - 65	Men	Brown	> 12	No	Yes	No	3 - 4	No	No	No	Yes	No	No	Yes	No	No	Apartment	No	Yes	Slightly or moderately probable	Not serious	(Yes)Vaccine acceptance	Yes	Up to R$50
105294	Yes	40 - 65	Women	Brown	0 to 9	No	Yes	No	3 - 4	Yes	Yes	No	No	No	No	Yes	No	No	House	Yes	Yes	Slightly or moderately probable	A little or moderate serious	(Yes)Vaccine acceptance	Yes	Up to R$50
108492	Yes	< 40	Women	Others	10 to 12	Yes	Yes	No	1 - 2	No	No	No	No	No	No	No	No	No	Apartment	No	No	Slightly or moderately probable	Not serious	(Yes)Vaccine acceptance	Yes	Between R$151 and R$200
110493	Yes	40 - 65	Men	Brown	10 to 12	Yes	Yes	Yes	> 4	No	Yes	Yes	Yes	No	No	No	No	No	House	No	Yes	Very probable	Not serious	(Yes)Vaccine acceptance	Yes	More than R$200
110314	Yes	40 - 65	Men	White	10 to 12	Yes	Yes	No	3 - 4	No	No	No	No	No	No	No	No	No	House	No	No	Slightly or moderately probable	Not serious	(Yes)Vaccine acceptance	Yes	Between R$51 and R$100
109415	Yes	< 40	Men	Black	10 to 12	No	Yes	Yes	3 - 4	Yes	No	No	Yes	No	No	Yes	No	No	House	No	No	Very probable	A little or moderate serious	(No) Vaccine refusal
101342	Yes	> 65	Men	White	10 to 12	Yes	Yes	No	3 - 4	No	No	No	No	No	No	No	No	No	Apartment	No	Yes	Not probable	A little or moderate serious	(Yes)Vaccine acceptance	Yes	More than R$200
111351	Yes	40 - 65	Men	Brown	0 to 9	No	Yes	No	1 - 2	Yes	Yes	No	No	No	No	No	No	No	House	Yes	Yes	Very probable	A little or moderate serious	(Yes)Vaccine acceptance	Yes	Up to R$50
101081	Yes	< 40	Men	Brown	> 12	No	Yes	No		Yes	Yes	No	No	No	No		No			No	No	Slightly or moderately probable	A little or moderate serious	(Yes)Vaccine acceptance	Yes	More than R$200
107152	Yes	40 - 65	Men	Black	10 to 12	No	Yes	Yes		No	No	No	Yes	No	No		No			Yes	No	Slightly or moderately probable	A little or moderate serious	(Yes)Vaccine acceptance	Yes	Between R$51 and R$100
112192	Yes	< 40	Women	Brown	10 to 12	Yes	No	No		No	No	No	No	No	No		No			No	No	Slightly or moderately probable	Very serious	(Yes)Vaccine acceptance	Yes	Up to R$50
103421	Yes	40 - 65	Women	Brown	10 to 12	No	No	No	3 - 4	No	No	No	No	No	No	No	No	No	House	Yes	Yes	Slightly or moderately probable	A little or moderate serious	(Yes)Vaccine acceptance	No
106212	Yes	40 - 65	Men	Brown	10 to 12	Yes	No	No		No	No	No	No	No	No		No			No	Yes	Slightly or moderately probable	A little or moderate serious	(Yes)Vaccine acceptance	Yes	Up to R$50
104175	Yes	< 40	Men	Black	> 12	No	Yes	No	3 - 4	No	No	No	No	No	No	No	No	No	House	No	Yes	Slightly or moderately probable	A little or moderate serious	(Yes)Vaccine acceptance	No
109084	Yes	> 65	Men	Black	10 to 12	Yes	No	No	> 4	Yes	No	No	No	No	No	Yes	No	No	House	No	Yes	Slightly or moderately probable	A little or moderate serious	(Yes)Vaccine acceptance	Yes	Up to R$50
107054	Yes	< 40	Men	Black	10 to 12	No	Yes	No	1 - 2	No	No	No	Yes	No	No	No	No	No	House	No	No	Slightly or moderately probable	Not serious	(Yes)Vaccine acceptance	Yes	More than R$200
102441	Yes	40 - 65	Men	Brown	10 to 12	No	Yes	No	1 - 2	Yes	No	No	No	No	No	No	No	No	House	Yes	No	Slightly or moderately probable	A little or moderate serious	(Yes)Vaccine acceptance	Yes	Between R$51 and R$100
103315	Yes	40 - 65	Men	Brown	10 to 12	Yes	Yes	No	3 - 4	Yes	No	No	No	No	No	No	No	No	House	No	No	Slightly or moderately probable	Very serious	(Yes)Vaccine acceptance	Yes	Up to R$50
103453	Yes	40 - 65	Women	Brown	10 to 12	Yes	No	Yes	3 - 4	No	No	No	No	No	No	No	No	No	House	Yes	Yes	Slightly or moderately probable	A little or moderate serious	(Yes)Vaccine acceptance	Yes	Up to R$50
105241	Yes	< 40	Women	Black	10 to 12	No	No	No	1 - 2	No	No	No	No	No	No	No	No	No	House	No	No	Slightly or moderately probable	A little or moderate serious	(No) Vaccine refusal
106072	Yes	40 - 65	Women	White	10 to 12	No	No	No	1 - 2	No	No	No	No	No	No	No	No	No	House	Yes	Yes	Slightly or moderately probable	A little or moderate serious	(Yes)Vaccine acceptance	Yes	Between R$51 and R$100
104455	Yes	< 40	Men	Brown	10 to 12	No	Yes	No	1 - 2	No	Yes	Yes	Yes	No	No	No	No	No	House	No	No	Slightly or moderately probable	A little or moderate serious	(Yes)Vaccine acceptance	No
112382	Yes	< 40	Men	Brown	10 to 12	No	Yes	No	3 - 4	No	No	No	No	No	No	No	No	No	House	Yes	No	Slightly or moderately probable	A little or moderate serious	(Yes)Vaccine acceptance	No
110395	Yes	40 - 65	Men	Black	0 to 9	Yes	No	No	1 - 2	No	No	No	No	No	No	No	No	No	House	Yes	Yes	Not probable	Not serious	(Yes)Vaccine acceptance	No
112015	Yes	> 65	Women	Brown	10 to 12	No	No	No	1 - 2	No	No	No	No	No	No	No	No	No	House	Yes	Yes	Not probable	Not serious	(Yes)Vaccine acceptance	Yes	Up to R$50
112171	Yes	< 40	Women	Black	> 12	No	Yes	No	1 - 2	No	Yes	No	No	No	No	Yes	No	No	House	No	No	Slightly or moderately probable	A little or moderate serious	(Yes)Vaccine acceptance	Yes	Between R$101 and R$150
109191	Yes	> 65	Women	Brown	10 to 12	No	No	No	> 4	No	No	No	No	No	No	No	No	No	House	Yes	Yes	Not probable	Very serious	(No) Vaccine refusal
104214	Yes	< 40	Women	Brown	> 12	Yes	Yes	No	3 - 4	No	No	No	No	No	No	No	No	No	House	No	Yes	Slightly or moderately probable	A little or moderate serious	(Yes)Vaccine acceptance	No
103045	Yes	40 - 65	Men	Brown	10 to 12	Yes	No	No	3 - 4	No	No	No	No	No	No	No	No	No	House	Yes	Yes	Slightly or moderately probable	A little or moderate serious	(No) Vaccine refusal
110104	Yes	> 65	Women	Brown	10 to 12	No	No	No		No	No	No	No	No	No		No			Yes	Yes	Slightly or moderately probable	A little or moderate serious	(Yes)Vaccine acceptance	Yes	More than R$200
111414	Yes	40 - 65	Men	Brown	10 to 12	Yes	No	No		No	No	No	No	No	No		No			No	Yes	Slightly or moderately probable	A little or moderate serious	(Yes)Vaccine acceptance	Yes	Up to R$50
111423	Yes	> 65	Men	White	10 to 12	No	No	No		No	No	No	No	No	No		No			No	No	Slightly or moderately probable	A little or moderate serious	(No) Vaccine refusal
111442	Yes	40 - 65	Women	Brown	> 12	Yes	No	No		No	No	No	No	No	No		No			Yes	No	Not probable	Very serious	(Yes)Vaccine acceptance	Yes	Up to R$50
111443	Yes	> 65	Women	Brown	10 to 12	No	No	No		Yes	No	No	Yes	No	No		No			Yes	Yes	Slightly or moderately probable	A little or moderate serious	(No) Vaccine refusal
111444	Yes	40 - 65	Women	Black	10 to 12	No	Yes	No		No	No	No	No	No	No		No			Yes	Yes	Slightly or moderately probable	A little or moderate serious	(Yes)Vaccine acceptance	Yes	Up to R$50
101311	Yes	> 65	Men	White	10 to 12	No	No	No	1 - 2	Yes	No	No	No	No	No	No	No	No	House	No	Yes	Very probable	Very serious	(Yes)Vaccine acceptance	Yes	More than R$200
104075	Yes	40 - 65	Women	Brown	10 to 12	No	No	No	1 - 2	No	No	No	No	No	No	No	No	No	House	No	No	Slightly or moderately probable	A little or moderate serious	(Yes)Vaccine acceptance	Yes	Up to R$50
108035	Yes	40 - 65	Men	Brown	> 12	No	Yes	No	3 - 4	No	No	No	No	No	No	No	No	No	House	No	No	Slightly or moderately probable	A little or moderate serious	(Yes)Vaccine acceptance	Yes	Up to R$50
104123	Yes	< 40	Women	Brown	10 to 12	Yes	Yes	No	3 - 4	No	No	No	No	No	No	No	No	No	House	No	Yes	Slightly or moderately probable	A little or moderate serious	(No) Vaccine refusal
106225	Yes	40 - 65	Men	Brown	> 12	Yes	Yes	No	3 - 4	No	No	No	Yes	No	No	Yes	No	No	House	Yes	No	Very probable	A little or moderate serious	(Yes)Vaccine acceptance	Yes	Between R$151 and R$200
108444	Yes	< 40	Men	Black	10 to 12	Yes	Yes	No	3 - 4	Yes	No	No	No	No	No	No	No	No	House	No	No	Slightly or moderately probable	A little or moderate serious	(No) Vaccine refusal
109432	Yes	< 40	Women	Brown	> 12	No	Yes	No	3 - 4	Yes	No	No	No	No	No	No	No	No	House	No	No	Slightly or moderately probable	A little or moderate serious	(Yes)Vaccine acceptance	Yes	Between R$51 and R$100
110423	Yes	40 - 65	Men	Brown	10 to 12	Yes	Yes	No	3 - 4	Yes	Yes	Yes	Yes	No	No	Yes	No	No	House	No	Yes	Slightly or moderately probable	A little or moderate serious	(Yes)Vaccine acceptance	Yes	Between R$51 and R$100
112012	Yes	40 - 65	Women	Black	10 to 12	No	No	No	1 - 2	No	No	No	No	No	No	No	No	No	House	Yes	No	Slightly or moderately probable	A little or moderate serious	(Yes)Vaccine acceptance	Yes	Up to R$50
110094	Yes	40 - 65	Men	Black	0 to 9	Yes	Yes	No	3 - 4	No	No	No	No	No	No	No	No	No	House	No	No	Not probable	A little or moderate serious	(Yes)Vaccine acceptance	Yes	Up to R$50
103252	Yes	40 - 65	Women	Brown	10 to 12	Yes	No	No	3 - 4	Yes	No	No	No	No	No	No	No	No	House	Yes	Yes	Very probable	Very serious	(Yes)Vaccine acceptance	Yes	Up to R$50
102245	Yes	40 - 65	Men	Black	0 to 9	Yes	Yes	No	3 - 4	Yes	No	No	No	No	No	No	No	No	House	Yes	Yes	Slightly or moderately probable	A little or moderate serious	(Yes)Vaccine acceptance	Yes	Up to R$50
104185	Yes	40 - 65	Men	White	10 to 12	Yes	No	No	1 - 2	No	No	No	No	No	No	No	No	No	House	Yes	Yes	Slightly or moderately probable	A little or moderate serious	(Yes)Vaccine acceptance	No
104202	Yes	> 65	Men	Brown	0 to 9	Yes	No	No	1 - 2	No	No	No	No	No	No	No	No	No	House	Yes	Yes	Slightly or moderately probable	A little or moderate serious	(Yes)Vaccine acceptance	No
104392	Yes	> 65	Women	White	10 to 12	No	No	No	3 - 4	No	No	No	No	No	No	No	No	No	House	No	Yes	Slightly or moderately probable	A little or moderate serious	(Yes)Vaccine acceptance	Yes	Up to R$50
104402	Yes	> 65	Women	White	10 to 12	Yes	No	No	1 - 2	No	No	No	No	No	No	No	No	No	House	Yes	Yes	Slightly or moderately probable	A little or moderate serious	(Yes)Vaccine acceptance	Yes	Up to R$50
104421	Yes	> 65	Men	White	10 to 12	Yes	No	No	1 - 2	No	No	No	No	No	No	No	No	No	House	No	Yes	Slightly or moderately probable	A little or moderate serious	(Yes)Vaccine acceptance	Yes	Up to R$50
106174	Yes	40 - 65	Women	Black	10 to 12	No	Yes	No	1 - 2	Yes	Yes	No	Yes	No	No	No	No	No	Apartment	No	Yes	Very probable	A little or moderate serious	(Yes)Vaccine acceptance	Yes	Up to R$50
105275	Yes	< 40	Men	Black	10 to 12	No	Yes	No	1 - 2	No	No	No	No	No	No	No	No	No	House	No	No	Slightly or moderately probable	A little or moderate serious	(Yes)Vaccine acceptance	Yes	Between R$51 and R$100
108131	Yes	40 - 65	Men	Black	10 to 12	Yes	Yes	Yes	1 - 2	No	No	No	Yes	No	No	No	No	No	House	No	Yes	Slightly or moderately probable	A little or moderate serious	(Yes)Vaccine acceptance	Yes	Up to R$50
111501	Yes	> 65	Men	Brown	10 to 12	Yes	No	No	> 4	No	No	No	No	No	No	No	No	No	House	No	Yes	Slightly or moderately probable	A little or moderate serious	(Yes)Vaccine acceptance	Yes	Between R$51 and R$100
112184	Yes	> 65	Women	Brown	0 to 9	No	No	No	1 - 2	No	No	No	Yes	No	No	No	No	No	House	Yes	Yes	Slightly or moderately probable	A little or moderate serious	(Yes)Vaccine acceptance	No
103352	Yes	40 - 65	Women	Brown	> 12	Yes	Yes	No	1 - 2	Yes	Yes	No	No	No	No	No	No	No	House	Yes	No	Not probable	A little or moderate serious	(Yes)Vaccine acceptance	Yes	Between R$151 and R$200
109043	Yes	40 - 65	Women	Brown	10 to 12	Yes	Yes	No	3 - 4	No	No	No	No	No	No	No	No	No	House	No	No	Slightly or moderately probable	Not serious	(Yes)Vaccine acceptance	Yes	Up to R$50
102031	Yes	< 40	Women	Black	> 12	Yes	Yes	Yes	3 - 4	No	No	No	No	No	No	No	No	No	House	No	Yes	Very probable	A little or moderate serious	(Yes)Vaccine acceptance	No
110334	Yes	40 - 65	Women	Brown	0 to 9	Yes	Yes	No		Yes	Yes	No	No	No	No		No			No	No	Slightly or moderately probable	A little or moderate serious	(No) Vaccine refusal
111015	Yes	40 - 65	Women	Brown	10 to 12	Yes	No	No		No	No	No	No	No	No		No			No	No	Slightly or moderately probable	A little or moderate serious	(No) Vaccine refusal
111424	Yes	> 65	Men	Brown	0 to 9	Yes	No	No		No	No	No	No	No	No		No			No	Yes	Slightly or moderately probable	A little or moderate serious	(Yes)Vaccine acceptance	Yes	Up to R$50
109351	Yes	40 - 65	Women	Brown	> 12	Yes	Yes	No	3 - 4	Yes	Yes	Yes	Yes	No	No	No	No	No	Apartment	Yes	Yes	Very probable	Very serious	(Yes)Vaccine acceptance	Yes	Up to R$50
106025	Yes	> 65	Men	Brown	10 to 12	No	No	No	> 4	No	No	No	Yes	No	No	No	No	No	House	No	Yes	Slightly or moderately probable	Very serious	(Yes)Vaccine acceptance	Yes	Between R$101 and R$150
112222	Yes	< 40	Men	Black	10 to 12	Yes	No	No	1 - 2	Yes	Yes	No	No	No	No	Yes	No	No	House	Yes	No	Very probable	A little or moderate serious	(Yes)Vaccine acceptance	No
111241	Yes	> 65	Women	Brown	0 to 9	No	No	No	1 - 2	No	No	No	No	No	No	Yes	No	No	House	Yes	Yes	Slightly or moderately probable	A little or moderate serious	(Yes)Vaccine acceptance	Yes	Between R$51 and R$100
104011	Yes	< 40	Men	Brown	10 to 12	No	Yes	No	3 - 4	No	Yes	Yes	Yes	No	No	No	No	No	House	No	Yes	Very probable	A little or moderate serious	(Yes)Vaccine acceptance	Yes	Up to R$50
104081	Yes	< 40	Women	Brown	10 to 12	Yes	Yes	No	> 4	Yes	Yes	No	No	No	No	No	No	No	House	No	Yes	Slightly or moderately probable	A little or moderate serious	(Yes)Vaccine acceptance	Yes	Up to R$50
104144	Yes	40 - 65	Women	Black	10 to 12	Yes	Yes	No	3 - 4	Yes	No	No	No	No	No	No	No	No	House	No	Yes	Slightly or moderately probable	A little or moderate serious	(Yes)Vaccine acceptance	Yes	Up to R$50
104291	Yes	40 - 65	Women	Brown	10 to 12	Yes	No	No	1 - 2	No	No	No	No	No	No	No	No	No	House	Yes	No	Slightly or moderately probable	A little or moderate serious	(No) Vaccine refusal
104352	Yes	> 65	Women	Brown	10 to 12	Yes	No	No	> 4	No	No	No	No	No	No	No	No	No	House	No	No	Slightly or moderately probable	A little or moderate serious	(Yes)Vaccine acceptance	No
101111	Yes	40 - 65	Women	White	10 to 12	No	No	No	1 - 2	No	No	No	No	No	No	No	No	No	House	No	Yes	Slightly or moderately probable	A little or moderate serious	(Yes)Vaccine acceptance	Yes	Up to R$50
102063	Yes	40 - 65	Women	Black	> 12	Yes	No	No	3 - 4	No	No	No	No	No	No	No	No	No	House	No	Yes	Slightly or moderately probable	A little or moderate serious	(Yes)Vaccine acceptance	No
102302	Yes	40 - 65	Men	Brown	0 to 9	No	No	No	1 - 2	Yes	No	No	No	No	No	No	No	No	House	No	Yes	Slightly or moderately probable	A little or moderate serious	(Yes)Vaccine acceptance	No
102462	Yes	40 - 65	Men	Brown	10 to 12	Yes	Yes	No	3 - 4	No	No	No	No	No	No	No	No	No	House	No	No	Not probable	A little or moderate serious	(Yes)Vaccine acceptance	Yes	Up to R$50
103074	Yes	< 40	Men	Brown	0 to 9	Yes	Yes	No	1 - 2	No	No	No	No	No	No	No	No	No	House	No	No	Slightly or moderately probable	A little or moderate serious	(Yes)Vaccine acceptance	Yes	Between R$51 and R$100
103083	Yes	40 - 65	Men	Brown	10 to 12	No	Yes	No	1 - 2	No	No	No	No	No	No	No	No	No	House	No	No	Not probable	Not serious	(Yes)Vaccine acceptance	Yes	Up to R$50
104384	Yes	40 - 65	Men	Brown	10 to 12	No	No	No	1 - 2	Yes	Yes	No	No	No	No	No	No	No	House	Yes	Yes	Slightly or moderately probable	A little or moderate serious	(Yes)Vaccine acceptance	No
104452	Yes	40 - 65	Men	Brown	10 to 12	Yes	Yes	No	1 - 2	No	No	No	No	No	No	No	No	No	House	No	No	Slightly or moderately probable	A little or moderate serious	(Yes)Vaccine acceptance	No
104484	Yes	> 65	Women	Brown	10 to 12	No	No	No	1 - 2	No	No	No	No	No	No	No	No	No	House	Yes	Yes	Slightly or moderately probable	A little or moderate serious	(Yes)Vaccine acceptance	No
104504	Yes	> 65	Women	Brown	10 to 12	No	No	No	3 - 4	No	No	No	No	No	No	No	No	No	House	Yes	Yes	Slightly or moderately probable	A little or moderate serious	(Yes)Vaccine acceptance	Yes	Up to R$50
105114	Yes	< 40	Men	Black	10 to 12	No	Yes	No	3 - 4	No	No	No	No	No	No	No	No	No	House	No	No	Slightly or moderately probable	A little or moderate serious	(No) Vaccine refusal
106283	Yes	> 65	Women	Black	0 to 9	No	No	No	3 - 4	Yes	No	No	No	No	No	No	No	No	House	Yes	Yes	Very probable	A little or moderate serious	(No) Vaccine refusal
103401	Yes	< 40	Women	Brown	> 12	No	Yes	No	> 4	Yes	No	No	No	No	No	No	No	No	House	No	No	Very probable	A little or moderate serious	(Yes)Vaccine acceptance	Yes	Between R$51 and R$100
104205	Yes	< 40	Women	Brown	10 to 12	No	Yes	Yes	1 - 2	No	No	No	No	No	No	No	No	No	House	No	Yes	Slightly or moderately probable	A little or moderate serious	(Yes)Vaccine acceptance	Yes	Up to R$50
108435	Yes	< 40	Men	Brown	10 to 12	Yes	Yes	No	1 - 2	Yes	Yes	No	No	No	No	No	No	No	House	No	No	Slightly or moderately probable	Not serious	(Yes)Vaccine acceptance	No
109162	Yes	40 - 65	Women	Brown	10 to 12	No	Yes	No	> 4	No	No	No	No	No	No	No	No	No	House	No		Not probable	Not serious	(No) Vaccine refusal
108192	Yes	< 40	Women	Black	10 to 12	No	Yes	No	> 4	No	No	No	No	No	No	No	No	No	House	No	Yes	Slightly or moderately probable	A little or moderate serious	(Yes)Vaccine acceptance	No
108195	Yes	40 - 65	Men	Black	0 to 9	No	Yes	No	1 - 2	No	No	No	No	No	No	No	No	No	House	No	No	Very probable	Not serious	(Yes)Vaccine acceptance	No
108331	Yes	< 40	Men	Brown	10 to 12	Yes	Yes	No	3 - 4	Yes	No	No	No	No	No	No	No	No	House	No	No	Slightly or moderately probable	A little or moderate serious	(Yes)Vaccine acceptance	No
108354	Yes	40 - 65	Women	Brown	0 to 9	No	Yes	No	3 - 4	No	No	No	No	No	No	No	No	No	House	No	Yes	Not probable	Not serious	(No) Vaccine refusal
108434	Yes	40 - 65	Men	Black	10 to 12	No	Yes	Yes	1 - 2	No	No	No	No	No	No	No	No	No	House	Yes	Yes	Very probable	A little or moderate serious	(Yes)Vaccine acceptance	No
108465	Yes	40 - 65	Women	Brown	10 to 12	No	Yes	Yes	3 - 4	No	No	No	No	No	No	No	No	No	House	Yes	Yes	Slightly or moderately probable	A little or moderate serious	(Yes)Vaccine acceptance	No
109353	Yes	> 65	Men	Black	0 to 9	Yes	No	No	1 - 2	No	No	No	No	No	No	No	No	No	House	Yes	No	Slightly or moderately probable	A little or moderate serious	(Yes)Vaccine acceptance	Yes	Up to R$50
111041	Yes	40 - 65	Women	Black	10 to 12	Yes	No	No	1 - 2	No	No	No	No	No	No	No	No	No	House	No	Yes	Slightly or moderately probable	Not serious	(Yes)Vaccine acceptance	No
111201	Yes	< 40	Men	Brown	10 to 12	Yes	Yes	No	3 - 4	No	No	No	No	No	No	No	No	No	House	No	No	Slightly or moderately probable	Not serious	(Yes)Vaccine acceptance	Yes	Up to R$50
112041	Yes	< 40	Women	Black	10 to 12	No	Yes	No	3 - 4	No	No	No	No	No	No	No	No	No	House	No	No	Slightly or moderately probable	A little or moderate serious	(Yes)Vaccine acceptance	Yes	Between R$51 and R$100
102374	Yes	> 65	Men	Brown	10 to 12	No	No	No	1 - 2	Yes	Yes	No	No	No	No	No	No	No	House	No	Yes	Not probable	A little or moderate serious	(No) Vaccine refusal
109212	Yes	40 - 65	Women	Brown	10 to 12	No	No	No	> 4	Yes	No	No	No	No	No	No	No	No	Apartment	No	Yes	Very probable	A little or moderate serious	(Yes)Vaccine acceptance	Yes	Between R$51 and R$100
111224	Yes	< 40	Men	Brown	10 to 12	No	Yes	No	1 - 2	No	No	No	No	No	No	No	No	No	House	No	No	Slightly or moderately probable	A little or moderate serious	(Yes)Vaccine acceptance	No
102415	Yes	< 40	Men	Black	10 to 12	No	Yes	No	3 - 4	No	No	No	No	No	No	No	No	No	House	No	No	Slightly or moderately probable	A little or moderate serious	(No) Vaccine refusal
101115	Yes	40 - 65	Men	Brown	10 to 12	No	No	No	3 - 4	No	No	No	No	No	No	No	No	No	House	Yes	Yes	Slightly or moderately probable	Very serious	(Yes)Vaccine acceptance	Yes	Between R$51 and R$100
102293	Yes	40 - 65	Women	Brown	10 to 12	Yes	Yes	No	3 - 4	No	No	No	No	No	No	No	No	No	House	Yes	Yes	Slightly or moderately probable	A little or moderate serious	(Yes)Vaccine acceptance	Yes	Up to R$50
104405	Yes	< 40	Men	Brown	10 to 12	No	Yes	Yes	> 4	No	No	No	No	No	No	No	No	No	House	No	No	Slightly or moderately probable	A little or moderate serious	(Yes)Vaccine acceptance	No
106235	Yes	40 - 65	Men	Black	0 to 9	Yes	Yes	No	3 - 4	No	No	No	No	No	No	No	No	No	House	Yes	Yes	Slightly or moderately probable	A little or moderate serious	(Yes)Vaccine acceptance	No
111403	Yes	< 40	Women	Brown	10 to 12	No	Yes	No	> 4	No	No	No	No	No	No	No	No	No	House	No	Yes	Slightly or moderately probable	A little or moderate serious	(Yes)Vaccine acceptance	No
110381	Yes	< 40	Men	Black	> 12	Yes	Yes	No	3 - 4	No	Yes	No	No	No	No	No	No	No	House	No	No	Slightly or moderately probable	A little or moderate serious	(Yes)Vaccine acceptance	No
104182	Yes	40 - 65	Women	Brown	0 to 9	No	No	No	3 - 4	No	No	No	No	No	No	No	No	No	House	Yes	Yes	Slightly or moderately probable	A little or moderate serious	(Yes)Vaccine acceptance	Yes	Up to R$50
104471	Yes	< 40	Women	Brown	10 to 12	No	Yes	Yes	3 - 4	No	No	No	No	No	No	No	No	No	House	No	Yes	Slightly or moderately probable	A little or moderate serious	(No) Vaccine refusal
105331	Yes	40 - 65	Men	Black	10 to 12	Yes	Yes	No	> 4	No	No	No	No	No	No	Yes	No	No	Apartment	No	Yes	Slightly or moderately probable	A little or moderate serious	(Yes)Vaccine acceptance	Yes	Between R$101 and R$150
107241	Yes	< 40	Women	Black	> 12	No	Yes	No	3 - 4	Yes	No	No	No	No	No	No	No	No	Apartment	No		Very probable	Not serious	(Yes)Vaccine acceptance	No
108322	Yes	40 - 65	Men	Others	10 to 12	Yes	No	No	> 4	No	No	No	No	No	No	No	No	No	House	No	No	Slightly or moderately probable	A little or moderate serious	(Yes)Vaccine acceptance	Yes	Between R$151 and R$200
109262	Yes	< 40	Men	Black	0 to 9	Yes	Yes	No	3 - 4	No	No	No	No	No	No	No	No	No	House	No	No	Very probable	A little or moderate serious	(Yes)Vaccine acceptance	Yes	Up to R$50
111342	Yes	40 - 65	Women	Brown	10 to 12	Yes	No	No	1 - 2	No	No	No	No	No	No	No	No	No	Apartment	Yes	Yes	Slightly or moderately probable	Very serious	(Yes)Vaccine acceptance	No
102275	Yes	40 - 65	Women	Black	10 to 12	No	Yes	No	> 4	No	No	No	No	No	No	No	No	No	House	No	Yes	Slightly or moderately probable	A little or moderate serious	(No) Vaccine refusal
106142	Yes	40 - 65	Men	Others	0 to 9	No	Yes	No	3 - 4	No	No	No	Yes	No	No	No	No	No	House	No	No	Not probable	A little or moderate serious	(Yes)Vaccine acceptance	Yes	Between R$151 and R$200
107105	Yes	< 40	Men	White	> 12	No	Yes	No	3 - 4	Yes	Yes	No	Yes	No	No	No	No	No	House	No	No	Slightly or moderately probable	Very serious	(Yes)Vaccine acceptance	No
111134	Yes	40 - 65	Women	Brown	10 to 12	No	Yes	No	3 - 4	No	No	No	No	No	No	No	No	No	House	Yes	Yes	Very probable	A little or moderate serious	(Yes)Vaccine acceptance	No
109192	Yes	> 65	Women	White	> 12	No	No	No	> 4	No	No	No	No	No	No	Yes	No	No	House	Yes	Yes	Slightly or moderately probable	A little or moderate serious	(No) Vaccine refusal
102315	Yes	> 65	Men	Brown	0 to 9	No	No	No		Yes	No	No	No	No	No		No			Yes	No	Slightly or moderately probable	Very serious	(Yes)Vaccine acceptance	Yes	Up to R$50
106145	Yes	< 40	Women	Black	10 to 12	No	No	No		No	No	No	Yes	No	No		No			No	Yes	Slightly or moderately probable	A little or moderate serious	(Yes)Vaccine acceptance	Yes	More than R$200
101232	Yes	40 - 65	Women	Black	10 to 12	Yes	No	No	1 - 2	No	No	No	No	No	No	No	No	No	Apartment	No	No	Slightly or moderately probable	A little or moderate serious	(Yes)Vaccine acceptance	Yes	Up to R$50
103441	Yes	> 65	Women	Black	10 to 12	No	No	No	1 - 2	Yes	No	No	No	No	No	No	No	No	House	Yes	Yes	Slightly or moderately probable	A little or moderate serious	(Yes)Vaccine acceptance	Yes	Between R$51 and R$100
107384	Yes	> 65	Women	Brown	0 to 9	No	No	No	3 - 4	Yes	No	No	No	No	No	No	No	No	Apartment	No	Yes	Slightly or moderately probable	A little or moderate serious	(Yes)Vaccine acceptance	No
109061	Yes	< 40	Men	Black	0 to 9	No	Yes	No		Yes	No	No	No	No	No		No			No	Yes	Very probable	Not serious	(Yes)Vaccine acceptance	Yes	Between R$51 and R$100
112433	Yes	40 - 65	Women	Brown	10 to 12	Yes	Yes	No	1 - 2	No	No	No	No	No	No	No	No	No	House	Yes	Yes	Slightly or moderately probable	A little or moderate serious	(Yes)Vaccine acceptance	Yes	More than R$200
104053	Yes	> 65	Women	Brown	0 to 9	No	No	No	3 - 4	No	No	No	No	No	No	No	No	No	House	Yes	Yes	Slightly or moderately probable	A little or moderate serious	(Yes)Vaccine acceptance	No
103072	Yes	40 - 65	Men	Black	0 to 9	Yes	Yes	No	3 - 4	No	No	No	No	No	No	No	No	No	House	No	Yes	Slightly or moderately probable	A little or moderate serious	(Yes)Vaccine acceptance	Yes	Up to R$50
104445	Yes	> 65	Women	Brown	0 to 9	Yes	No	No	1 - 2	No	No	No	No	No	No	No	No	No	House	Yes	Yes	Slightly or moderately probable	A little or moderate serious	(Yes)Vaccine acceptance	Yes	Up to R$50
105012	Yes	40 - 65	Men	Brown	10 to 12	Yes	No	No	3 - 4	No	No	No	No	No	No	No	No	No	House	No	No	Slightly or moderately probable	A little or moderate serious	(No) Vaccine refusal
105341	Yes	> 65	Men	Brown	0 to 9	Yes	No	No	1 - 2	Yes	No	No	No	No	No	No	No	No	House	No	Yes	Not probable	A little or moderate serious	(Yes)Vaccine acceptance	Yes	Up to R$50
106495	Yes	< 40	Women	Black	> 12	Yes	Yes	No	3 - 4	No	No	No	No	No	No	Yes	No	No	House	No	Yes	Slightly or moderately probable	Not serious	(Yes)Vaccine acceptance	Yes	Between R$51 and R$100
112373	Yes	40 - 65	Men	Black	10 to 12	Yes	Yes	No	3 - 4	No	No	No	No	No	No	No	No	No	House	Yes	No	Not probable	Not serious	(Yes)Vaccine acceptance	No
112411	Yes	< 40	Women	Black	10 to 12	Yes	Yes	No	3 - 4	No	No	No	No	No	No	No	No	No	House	No	Yes	Slightly or moderately probable	A little or moderate serious	(Yes)Vaccine acceptance	No
109313	Yes	40 - 65	Men	Black	10 to 12	Yes	No	No	3 - 4	No	No	No	No	No	No	No	No	No	House	No	Yes	Slightly or moderately probable	Very serious	(No) Vaccine refusal
110222	Yes	40 - 65	Men	Black	10 to 12	Yes	Yes	No	3 - 4	No	No	No	Yes	No	No	No	No	No	House	No	Yes	Slightly or moderately probable	A little or moderate serious	(Yes)Vaccine acceptance	No
112164	Yes	> 65	Men	Others	10 to 12	Yes	No	No	> 4	No	No	No	No	No	No	No	No	No	House	Yes	Yes	Slightly or moderately probable	Very serious	(Yes)Vaccine acceptance	Yes	More than R$200
112504	Yes	< 40	Women	Black	> 12	No	Yes	No	1 - 2	No	No	No	No	No	No	No	No	No	House	No	No	Very probable	Not serious	(Yes)Vaccine acceptance	No
108153	Yes	< 40	Women	Brown	10 to 12	Yes	Yes	No	3 - 4	No	No	No	No	No	No	No	No	No	House	No	Yes	Slightly or moderately probable	A little or moderate serious	(Yes)Vaccine acceptance	No
110441	Yes	40 - 65	Men	Black	0 to 9	No	Yes	No	> 4	No	No	No	No	No	No	No	No	No	House	No	No	Slightly or moderately probable	A little or moderate serious	(Yes)Vaccine acceptance	Yes	Between R$51 and R$100
103994	Yes	40 - 65	Women	Black	10 to 12	Yes	No	No	1 - 2	No	No	No	No	No	No	No	No	No	House	Yes	Yes	Slightly or moderately probable	A little or moderate serious	(Yes)Vaccine acceptance	Yes	Up to R$50
106232	Yes	40 - 65	Women	Black	> 12	No	Yes	No	1 - 2	No	No	No	No	No	No	No	No	No	Apartment	No	No	Slightly or moderately probable	Very serious	(Yes)Vaccine acceptance	Yes	More than R$200
109261	Yes	< 40	Women	Brown	> 12	No	Yes	No	3 - 4	Yes	Yes	No	No	No	No	Yes	No	No	House	No	Yes	Very probable	A little or moderate serious	(Yes)Vaccine acceptance	Yes	Between R$51 and R$100
103331	Yes	< 40	Women	Brown	> 12	No	Yes	No	3 - 4	Yes	No	No	No	No	No	No	No	No	House	No	No	Very probable	A little or moderate serious	(Yes)Vaccine acceptance	Yes	Between R$51 and R$100
103465	Yes	> 65	Women	Black	10 to 12	No	No	No	1 - 2	Yes	No	No	No	No	No	No	No	No	House	Yes	Yes	Slightly or moderately probable	A little or moderate serious	(Yes)Vaccine acceptance	Yes	Between R$51 and R$100
104462	Yes	> 65	Women	Black	0 to 9	No	No	No	1 - 2	No	No	No	No	No	No	No	No	No	House	Yes	Yes	Slightly or moderately probable	A little or moderate serious	(Yes)Vaccine acceptance	No
109324	Yes	40 - 65	Men	Brown	0 to 9	No	Yes	No	1 - 2	No	No	No	No	No	No	No	No	No	House	No	No	Very probable	A little or moderate serious	(No) Vaccine refusal
110405	Yes	40 - 65	Men	Black	0 to 9	Yes	Yes	Yes	3 - 4	No	No	No	Yes	No	No	No	No	No	House	No	Yes	Slightly or moderately probable	Very serious	(Yes)Vaccine acceptance	Yes	More than R$200
104062	Yes	< 40	Men	Brown	10 to 12	Yes	Yes	No	1 - 2	No	No	No	No	No	No	No	No	No	House	No	Yes	Not probable	Not serious	(Yes)Vaccine acceptance	Yes	Up to R$50
104293	Yes	< 40	Women	Brown	10 to 12	No	No	No	3 - 4	Yes	No	No	No	No	No	No	No	No	House	No	Yes	Slightly or moderately probable	A little or moderate serious	(No) Vaccine refusal
105083	Yes	< 40	Women	Black	10 to 12	No	Yes	No	3 - 4	Yes	Yes	No	No	No	No	No	No	No	House	No	Yes	Slightly or moderately probable	A little or moderate serious	(No) Vaccine refusal
107125	Yes	40 - 65	Men	Brown	0 to 9	No	Yes	No	1 - 2	No	No	No	No	No	No	No	No	No	House	No	No	Very probable	A little or moderate serious	(Yes)Vaccine acceptance	Yes	More than R$200
103434	Yes	< 40	Women	Brown	0 to 9	No	Yes	No	> 4	Yes	No	No	No	No	No	No	No	No	House	No	Yes	Slightly or moderately probable	A little or moderate serious	(No) Vaccine refusal
104245	Yes	< 40	Women	Black	> 12	No	Yes	No	3 - 4	Yes	Yes	Yes	No	No	No	No	No	No	House	No	No	Slightly or moderately probable	A little or moderate serious	(Yes)Vaccine acceptance	Yes	Up to R$50
108325	Yes	> 65	Women	Brown	10 to 12	Yes	No	No	3 - 4	No	No	No	No	No	No	No	No	No	House	Yes	Yes	Slightly or moderately probable	A little or moderate serious	(No) Vaccine refusal
109134	Yes	< 40	Men	Brown	> 12	Yes	No	No	3 - 4	No	No	No	No	No	No	No	No	No	House	No	No	Slightly or moderately probable	A little or moderate serious	(Yes)Vaccine acceptance	No
110071	Yes	40 - 65	Women	Black	0 to 9	No	No	No	1 - 2	No	No	No	No	No	No	No	No	No	House	Yes	Yes	Slightly or moderately probable	A little or moderate serious	(Yes)Vaccine acceptance	Yes	Between R$51 and R$100
110362	Yes	> 65	Men	Brown	10 to 12	Yes	No	No	1 - 2	No	No	No	No	No	No	No	No	No	House	Yes	Yes	Slightly or moderately probable	Not serious	(Yes)Vaccine acceptance	No
110581	Yes	40 - 65	Men	White	10 to 12	Yes	No	No	3 - 4	No	No	No	No	No	No	Yes	No	No	House	Yes	No	Slightly or moderately probable	Not serious	(Yes)Vaccine acceptance	Yes	Up to R$50
112092	Yes	40 - 65	Men	Brown	10 to 12	No	Yes	No	3 - 4	No	No	No	No	No	No	No	No	No	House	No	No	Slightly or moderately probable	Very serious	(Yes)Vaccine acceptance	No
112162	Yes	40 - 65	Men	Brown	10 to 12	Yes	Yes	No	3 - 4	No	No	No	No	No	No	Yes	No	No	House	Yes	No	Very probable	A little or moderate serious	(Yes)Vaccine acceptance	Yes	Up to R$50
112444	Yes	40 - 65	Men	Brown	10 to 12	Yes	Yes	No	1 - 2	No	Yes	Yes	No	No	No	No	No	No	House	No	Yes	Not probable	A little or moderate serious	(Yes)Vaccine acceptance	No
112494	Yes	40 - 65	Women	Black	> 12	Yes	Yes	No	1 - 2	No	No	No	Yes	No	No	No	No	No	House	Yes	Yes	Slightly or moderately probable	A little or moderate serious	(Yes)Vaccine acceptance	No
111212	Yes	40 - 65	Men	Brown	10 to 12	Yes	Yes	No	1 - 2	No	No	No	No	No	No	No	No	No	House	No	Yes	Slightly or moderately probable	A little or moderate serious	(Yes)Vaccine acceptance	Yes	Between R$51 and R$100
110083	Yes	< 40	Women	Brown	> 12	Yes	Yes	No	3 - 4	Yes	Yes	No	No	No	No	Yes	No	No	House	No	Yes	Slightly or moderately probable	Not serious	(Yes)Vaccine acceptance	Yes	Between R$101 and R$150
105011	Yes	40 - 65	Women	Brown	0 to 9	No	Yes	No	1 - 2	No	No	No	No	No	No	No	No	No	House	No	Yes	Slightly or moderately probable	A little or moderate serious	(No) Vaccine refusal
109064	Yes	40 - 65	Men	Black	0 to 9	Yes	No	No	> 4	No	No	No	Yes	No	No	No	No	No	House	Yes	Yes	Slightly or moderately probable	A little or moderate serious	(Yes)Vaccine acceptance	Yes	Up to R$50
102401	Yes	< 40	Women	Brown	> 12	No	Yes	No	3 - 4	No	No	No	No	No	No	No	No	No	House	No	Yes	Slightly or moderately probable	A little or moderate serious	(Yes)Vaccine acceptance	Yes	Between R$151 and R$200
107192	Yes	> 65	Women	Brown	0 to 9	No	No	No		No	No	No	No	No	No		No			Yes	Yes	Slightly or moderately probable	A little or moderate serious	(Yes)Vaccine acceptance	No
109072	Yes	40 - 65	Men	Black	10 to 12	Yes	Yes	No		Yes	No	No	No	No	No		No			No	No	Very probable	A little or moderate serious	(Yes)Vaccine acceptance	Yes	Between R$51 and R$100
108075	Yes	< 40	Men	Brown	10 to 12	No	Yes	No	3 - 4	No	No	No	No	No	No	No	No	No	House	No	Yes	Slightly or moderately probable	Not serious	(Yes)Vaccine acceptance	Yes	Up to R$50
108282	Yes	40 - 65	Women	Black	10 to 12	Yes	Yes	No	1 - 2	No	No	No	No	No	No	No	No	No	House	Yes	Yes	Slightly or moderately probable	A little or moderate serious	(Yes)Vaccine acceptance	Yes	Up to R$50
104433	Yes	> 65	Women	Brown	0 to 9	Yes	No	No	1 - 2	No	No	No	No	No	No	No	No	No	House	Yes	Yes	Slightly or moderately probable	A little or moderate serious	(Yes)Vaccine acceptance	No
104063	Yes	> 65	Men	Brown	0 to 9	Yes	No	No	3 - 4	No	No	No	No	No	No	No	No	No	House	Yes	Yes	Slightly or moderately probable	A little or moderate serious	(Yes)Vaccine acceptance	Yes	Up to R$50
104221	Yes	> 65	Women	Black	0 to 9	No	No	No	3 - 4	No	No	No	No	No	No	No	No	No	House	No	Yes	Not probable	Not serious	(Yes)Vaccine acceptance	Yes	Up to R$50
104054	Yes	< 40	Women	Black	10 to 12	No	No	No	> 4	No	No	No	No	No	No	No	No	No	House	No	Yes	Slightly or moderately probable	A little or moderate serious	(Yes)Vaccine acceptance	No
101504	Yes	40 - 65	Men	Black	10 to 12	No	Yes	No	1 - 2	No	No	No	No	No	No	No	No	No	House	No	No	Not probable	Not serious	(Yes)Vaccine acceptance	Yes	Up to R$50
102443	Yes	40 - 65	Men	Others	10 to 12	Yes	Yes	No	3 - 4	Yes	No	No	No	No	No	No	No	No	House	No	No	Slightly or moderately probable	Not serious	(Yes)Vaccine acceptance	Yes	Up to R$50
103285	Yes	> 65	Women	Black	10 to 12	No	No	No	3 - 4	Yes	No	No	No	No	No	No	No	No	House	Yes	Yes	Slightly or moderately probable	A little or moderate serious	(Yes)Vaccine acceptance	Yes	Up to R$50
103462	Yes	> 65	Men	Others	10 to 12	Yes	No	No	3 - 4	Yes	No	No	No	No	No	No	No	No	House	Yes	Yes	Slightly or moderately probable	A little or moderate serious	(Yes)Vaccine acceptance	Yes	Up to R$50
103481	Yes	40 - 65	Women	Brown	0 to 9	Yes	Yes	No	> 4	Yes	Yes	No	No	No	No	No	No	No	House	No	Yes	Very probable	A little or moderate serious	(Yes)Vaccine acceptance	No
104155	Yes	> 65	Women	Brown	0 to 9	No	No	No	1 - 2	No	No	No	No	No	No	No	No	No	House	Yes	Yes	Slightly or moderately probable	A little or moderate serious	(Yes)Vaccine acceptance	No
104183	Yes	> 65	Women	Black	0 to 9	No	No	No	1 - 2	No	No	No	No	No	No	No	No	No	House	Yes	No	Slightly or moderately probable	A little or moderate serious	(No) Vaccine refusal
104244	Yes	40 - 65	Men	Brown	0 to 9	Yes	No	No	1 - 2	No	No	No	No	No	No	Yes	Yes	No	House	No	No	Slightly or moderately probable	A little or moderate serious	(Yes)Vaccine acceptance	No
104401	Yes	< 40	Men	Black	10 to 12	No	Yes	No	3 - 4	Yes	Yes	No	No	No	No	No	No	No	House	No	No	Slightly or moderately probable	A little or moderate serious	(Yes)Vaccine acceptance	No
104432	Yes	40 - 65	Women	Black	0 to 9	No	No	No	3 - 4	No	No	No	No	No	No	No	No	No	House	No	No	Slightly or moderately probable	A little or moderate serious	(No) Vaccine refusal
104594	Yes	< 40	Men	Brown	10 to 12	No	Yes	No	3 - 4	Yes	Yes	No	No	No	No	Yes	No	No	House	Yes	No	Slightly or moderately probable	A little or moderate serious	(Yes)Vaccine acceptance	Yes	Up to R$50
106064	Yes	< 40	Women	Black	10 to 12	No	Yes	No	1 - 2	Yes	Yes	No	No	No	No	No	No	No	House	No	No	Slightly or moderately probable	A little or moderate serious	(Yes)Vaccine acceptance	Yes	Between R$101 and R$150
106162	Yes	> 65	Men	Brown	10 to 12	Yes	No	No	1 - 2	Yes	Yes	No	No	No	No	No	No	No	House	Yes	No	Not probable	A little or moderate serious	(Yes)Vaccine acceptance	Yes	Up to R$50
106271	Yes	40 - 65	Men	Black	10 to 12	No	Yes	No	1 - 2	No	No	No	No	No	No	No	No	No	House	No	Yes	Slightly or moderately probable	Not serious	(No) Vaccine refusal
106285	Yes	40 - 65	Women	Black	0 to 9	No	No	No	3 - 4	Yes	No	No	No	No	No	No	No	No	House	Yes	Yes	Slightly or moderately probable	A little or moderate serious	(Yes)Vaccine acceptance	Yes	More than R$200
106392	Yes	< 40	Women	Black	10 to 12	No	Yes	Yes	3 - 4	No	No	No	Yes	No	No	No	No	No	House	Yes		Very probable	A little or moderate serious	(Yes)Vaccine acceptance	Yes	Up to R$50
107114	Yes	< 40	Women	Brown	> 12	No	Yes	Yes	3 - 4	Yes	Yes	No	No	No	No	No	No	No	Apartment	No	No	Very probable	A little or moderate serious	(Yes)Vaccine acceptance	Yes	Between R$151 and R$200
104242	Yes	40 - 65	Men	Brown	10 to 12	No	Yes	No	3 - 4	No	No	No	No	No	No	No	No	No	House	Yes	Yes	Slightly or moderately probable	A little or moderate serious	(Yes)Vaccine acceptance	No
105411	Yes	> 65	Men	Brown	10 to 12	Yes	Yes	No	1 - 2	No	No	No	No	No	No	No	No	No	House	No	Yes	Slightly or moderately probable	A little or moderate serious	(Yes)Vaccine acceptance	Yes	Up to R$50
106224	Yes	40 - 65	Women	Black	> 12	No	Yes	No	3 - 4	No	No	No	No	No	No	No	No	No	House	Yes	Yes	Very probable	A little or moderate serious	(Yes)Vaccine acceptance	Yes	Up to R$50
106245	Yes	40 - 65	Women	Black	10 to 12	No	Yes	Yes	1 - 2	No	No	No	No	No	No	No	No	No	House	No	No	Very probable	A little or moderate serious	(Yes)Vaccine acceptance	No
107294	Yes	40 - 65	Men	Black	10 to 12	Yes	Yes	No	3 - 4	No	No	No	Yes	No	No	No	No	No	House	No	No	Very probable	A little or moderate serious	(No) Vaccine refusal
108451	Yes	< 40	Women	Brown	10 to 12	Yes	Yes	No	3 - 4	No	No	No	No	No	No	No	No	No	House	No	Yes	Not probable	Not serious	(Yes)Vaccine acceptance	No
108462	Yes	< 40	Men	Brown	0 to 9	No	Yes	No	> 4	Yes	Yes	No	No	No	No	No	No	No	House	No	No	Slightly or moderately probable	A little or moderate serious	(No) Vaccine refusal
109291	Yes	< 40	Men	Black	0 to 9	No	Yes	No	> 4	No	No	No	No	No	No	No	No	No	House	No	No	Slightly or moderately probable	A little or moderate serious	(Yes)Vaccine acceptance	Yes	Up to R$50
110221	Yes	40 - 65	Men	Brown	10 to 12	Yes	Yes	No	1 - 2	No	No	No	No	No	No	No	No	No	House	No	Yes	Slightly or moderately probable	Not serious	(Yes)Vaccine acceptance	Yes	Up to R$50
110251	Yes	< 40	Men	Black	10 to 12	No	Yes	No	> 4	No	No	No	No	No	No	No	No	No	House	No	No	Not probable	Not serious	(No) Vaccine refusal
110504	Yes	40 - 65	Women	Black	0 to 9	No	Yes	No	> 4	Yes	No	No	No	No	No	No	No	No	Apartment	Yes	No	Very probable	A little or moderate serious	(Yes)Vaccine acceptance	Yes	Between R$51 and R$100
112485	Yes	> 65	Men	Brown	10 to 12	No	No	No	1 - 2	No	No	No	Yes	No	No	No	No	No	House	Yes	Yes	Slightly or moderately probable	A little or moderate serious	(Yes)Vaccine acceptance	No
111091	Yes	40 - 65	Women	Brown	10 to 12	No	Yes	No	3 - 4	Yes	No	No	No	No	No	No	No	No	House	No	Yes	Slightly or moderately probable	A little or moderate serious	(No) Vaccine refusal
104215	Yes	> 65	Women	White	0 to 9	No	No	No	1 - 2	No	No	No	No	No	No	No	No	No	House	Yes	Yes	Slightly or moderately probable	A little or moderate serious	(No) Vaccine refusal
104224	Yes	< 40	Women	Black	10 to 12	Yes	Yes	No	1 - 2	No	No	No	No	No	No	No	No	No	House	No	No	Slightly or moderately probable	A little or moderate serious	(Yes)Vaccine acceptance	No
101472	Yes	40 - 65	Men	Brown	10 to 12	No	Yes	No	3 - 4	No	No	No	Yes	No	No	No	No	No	Apartment	Yes	Yes	Very probable	Very serious	(Yes)Vaccine acceptance	No
108423	Yes	40 - 65	Women	Black	0 to 9	No	Yes	No	3 - 4	No	No	No	No	No	No	No	No	No	House	Yes	Yes	Not probable	Not serious	(No) Vaccine refusal
103195	Yes	40 - 65	Women	Black	10 to 12	Yes	Yes	No	3 - 4	Yes	No	No	No	No	No	No	No	No	House	No	Yes	Very probable	A little or moderate serious	(Yes)Vaccine acceptance	Yes	Between R$51 and R$100
104151	Yes	40 - 65	Women	Black	10 to 12	Yes	No	No	1 - 2	No	No	No	No	No	No	No	No	No	House	Yes	Yes	Slightly or moderately probable	A little or moderate serious	(Yes)Vaccine acceptance	Yes	Up to R$50
111392	Yes	< 40	Women	Brown	0 to 9	No	Yes	No	3 - 4	No	Yes	No	No	No	No	No	No	No	House	No	No	Very probable	Not serious	(Yes)Vaccine acceptance	No
106513	Yes	40 - 65	Women	Brown	10 to 12	Yes	Yes	No		Yes	Yes	No	No	No	No		No			Yes	No	Not probable	Not serious	(Yes)Vaccine acceptance	Yes	More than R$200
103281	Yes	> 65	Women	Black	10 to 12	No	No	No	1 - 2	Yes	No	No	No	No	No	No	No	No	House	Yes	Yes	Slightly or moderately probable	A little or moderate serious	(Yes)Vaccine acceptance	Yes	Up to R$50
104235	Yes	40 - 65	Men	Black	10 to 12	Yes	Yes	No	3 - 4	No	No	No	No	No	No	No	No	No	Apartment	Yes	No	Slightly or moderately probable	A little or moderate serious	(Yes)Vaccine acceptance	No
109445	Yes	< 40	Women	Brown	10 to 12	No	Yes	No	1 - 2	Yes	Yes	No	No	No	No	Yes	No	No	House	No	No	Very probable	A little or moderate serious	(Yes)Vaccine acceptance	Yes	Up to R$50
110371	Yes	40 - 65	Women	Black	0 to 9	Yes	Yes	No	> 4	No	No	No	No	No	No	No	No	No	House	Yes	Yes	Slightly or moderately probable	Very serious	(Yes)Vaccine acceptance	Yes	Between R$51 and R$100
108083	Yes	< 40	Men	Black	10 to 12	No	Yes	No	1 - 2	No	No	No	No	No	No	No	No	No	House	No	No	Slightly or moderately probable	A little or moderate serious	(Yes)Vaccine acceptance	Yes	Between R$51 and R$100
104092	Yes	> 65	Men	Brown	0 to 9	Yes	No	No	3 - 4	No	No	No	No	No	No	No	No	No	House	Yes	No	Slightly or moderately probable	A little or moderate serious	(Yes)Vaccine acceptance	Yes	Up to R$50
107261	Yes	40 - 65	Women	Brown	10 to 12	Yes	Yes	No	3 - 4	Yes	Yes	No	No	No	No	No	No	No	House	Yes	Yes	Slightly or moderately probable	A little or moderate serious	(Yes)Vaccine acceptance	Yes	Up to R$50
101091	Yes	< 40	Women	Black	10 to 12	No	Yes	Yes	> 4	No	No	No	No	No	No	No	No	No	House	No	Yes	Slightly or moderately probable	A little or moderate serious	(Yes)Vaccine acceptance	No
105285	Yes	< 40	Women	Black	10 to 12	No	No	No	3 - 4	Yes	No	No	Yes	No	No	Yes	Yes	No	House	Yes	Yes	Slightly or moderately probable	A little or moderate serious	(No) Vaccine refusal
112272	Yes	< 40	Men	Brown	> 12	No	Yes	No	3 - 4	Yes	Yes	No	No	No	No	Yes	No	No	House	No	Yes	Slightly or moderately probable	A little or moderate serious	(Yes)Vaccine acceptance	No
104423	Yes	40 - 65	Women	White	10 to 12	No	No	No	> 4	No	No	No	No	No	No	No	No	No	House	No	No	Slightly or moderately probable	A little or moderate serious	(Yes)Vaccine acceptance	No
111101	Yes	40 - 65	Men	Brown	10 to 12	No	Yes	No	1 - 2	No	No	No	No	No	No	No	No	No	House	Yes	No	Slightly or moderately probable	A little or moderate serious	(Yes)Vaccine acceptance	Yes	Up to R$50
109491	Yes	40 - 65	Women	Brown	> 12	No	Yes	No	3 - 4	No	No	No	No	No	No	No	No	No	House	Yes	Yes	Not probable	A little or moderate serious	(No) Vaccine refusal
105133	Yes	< 40	Women	Black	10 to 12	No	Yes	No	3 - 4	No	No	No	No	No	No	No	No	No	House	No	Yes	Not probable	A little or moderate serious	(Yes)Vaccine acceptance	Yes	Up to R$50
102184	Yes	40 - 65	Men	Black	10 to 12	Yes	Yes	No	3 - 4	Yes	No	No	No	No	No	Yes	No	No	House	Yes	Yes	Not probable	A little or moderate serious	(Yes)Vaccine acceptance	No
103242	Yes	40 - 65	Women	Black	0 to 9	No	No	No	3 - 4	Yes	No	No	No	No	No	Yes	No		House	Yes	Yes	Slightly or moderately probable	Very serious	(Yes)Vaccine acceptance	No
107243	Yes	40 - 65	Women	Brown	10 to 12	No	No	No	3 - 4	Yes	No	No	No	No	No	No	No	No	Apartment	Yes	Yes	Slightly or moderately probable	Not serious	(Yes)Vaccine acceptance	Yes	Between R$151 and R$200
103321	Yes	40 - 65	Women	Black	10 to 12	No	Yes	No	3 - 4	Yes	No	No	No	No	No	No	No	No	House	No	No	Slightly or moderately probable	A little or moderate serious	(Yes)Vaccine acceptance	No
103025	Yes	> 65	Women	Brown	0 to 9	No	No		1 - 2	No	No	No	No	No	No	No	No	No	House	Yes	Yes	Not probable	Not serious	(Yes)Vaccine acceptance	Yes	Up to R$50
103254	Yes	< 40	Women	Brown	> 12	No	No	No	3 - 4	Yes	No	No	No	No	No	Yes	Yes	No	House	No	Yes	Slightly or moderately probable	A little or moderate serious	(Yes)Vaccine acceptance	Yes	Up to R$50
106024	Yes	< 40	Men	Black	10 to 12	No	Yes	No	3 - 4	Yes	No	No	Yes	No	No	No	No	No	House	No	No	Slightly or moderately probable	A little or moderate serious	(Yes)Vaccine acceptance	Yes	Up to R$50
106263	Yes	40 - 65	Women	Black	0 to 9	No	No	No	3 - 4	No	No	No	No	No	No	No	No	No	House	Yes	Yes	Slightly or moderately probable	A little or moderate serious	(Yes)Vaccine acceptance	No
106341	Yes	> 65	Women	Black	0 to 9	No	No	No	1 - 2	No	No	No	No	No	No	No	No	No	House	Yes	Yes	Slightly or moderately probable	Very serious	(Yes)Vaccine acceptance	Yes	Up to R$50
106491	Yes	> 65	Women	Brown	0 to 9	No	No	No	3 - 4	Yes	No	No	No	No	No	No	No	No	House	Yes	Yes	Slightly or moderately probable	A little or moderate serious	(No) Vaccine refusal
102343	Yes	> 65	Women	Brown	0 to 9	Yes	No	No	3 - 4	No	No	No	No	No	No	No	No	No	House	Yes	Yes	Slightly or moderately probable	A little or moderate serious	(Yes)Vaccine acceptance	No
105021	Yes	40 - 65	Women	Black	10 to 12	No	Yes	Yes	3 - 4	Yes	Yes	Yes	Yes	No	No	No	No	No	House	No	Yes	Slightly or moderately probable	A little or moderate serious	(Yes)Vaccine acceptance	No
108163	Yes	< 40	Men	Black	0 to 9	No	Yes	No	3 - 4	No	No	No	No	No	No	No	No	No	House	No	No	Not probable	A little or moderate serious	(Yes)Vaccine acceptance	Yes	Up to R$50
108091	Yes	< 40	Women	Black	10 to 12	No	Yes	No	1 - 2	No	No	No	No	No	No	No	No	No	House	No	Yes	Slightly or moderately probable	A little or moderate serious	(Yes)Vaccine acceptance	Yes	Between R$51 and R$100
109094	Yes	> 65	Women	Black	0 to 9	No	No	No		No	No	No	No	No	No		No			Yes	Yes	Very probable	Very serious	(Yes)Vaccine acceptance	Yes	Up to R$50
103304	Yes	40 - 65	Men	Brown	10 to 12	Yes	Yes	No	1 - 2	Yes	No	No	No	No	No	No	No	No	House	No	No	Very probable	A little or moderate serious	(Yes)Vaccine acceptance	No
103152	Yes	> 65	Women	Brown	0 to 9	Yes	No	No	3 - 4	No	No	No	No	No	No	No	No	No	House	Yes		Not probable	A little or moderate serious	(No) Vaccine refusal
104022	Yes	> 65	Men	Brown	10 to 12	Yes	No	No	1 - 2	No	No	No	No	No	No	No	No	No	House	Yes	Yes	Slightly or moderately probable	A little or moderate serious	(Yes)Vaccine acceptance	Yes	Up to R$50
112391	Yes	40 - 65	Women	Brown	0 to 9	Yes	Yes	No	1 - 2	Yes	No	No	No	No	No	No	No	No	Apartment	Yes	No	Slightly or moderately probable	Not serious	(Yes)Vaccine acceptance	Yes	Between R$51 and R$100
104031	Yes	40 - 65	Women	Brown	0 to 9	No	No	No	1 - 2	Yes	No	No	No	No	No	No	No	No	House	No	No	Slightly or moderately probable	A little or moderate serious	(Yes)Vaccine acceptance	Yes	Up to R$50
112451	Yes	> 65	Women	Brown	10 to 12	No	Yes	No	1 - 2	Yes	No	No	No	No	No	No	No	No	House	No	Yes	Slightly or moderately probable	Not serious	(Yes)Vaccine acceptance	Yes	Between R$51 and R$100
104033	Yes	> 65	Women	Black	0 to 9	No	No	No	1 - 2	No	No	No	No	No	No	No	No	No	House	Yes	Yes	Slightly or moderately probable	A little or moderate serious	(No) Vaccine refusal
104064	Yes	> 65	Women	Brown	0 to 9	Yes	No	No	3 - 4	No	No	No	No	No	No	No	No	No	House	Yes	Yes	Slightly or moderately probable	A little or moderate serious	(No) Vaccine refusal
104122	Yes	40 - 65	Women	Black	10 to 12	No	Yes	No	1 - 2	Yes	No	No	No	No	No	No	No	No	House	Yes	Yes	Slightly or moderately probable	A little or moderate serious	(Yes)Vaccine acceptance	Yes	Between R$51 and R$100
102171	Yes	> 65	Women	Brown	0 to 9	No	No	No	1 - 2	No	No	No	No	No	No	No	No	No	House	Yes	Yes	Not probable	Not serious	(Yes)Vaccine acceptance	No
104131	Yes	40 - 65	Men	Brown	0 to 9	No	No	No	1 - 2	No	No	No	No	No	No	No	No	No	House	Yes	No	Slightly or moderately probable	A little or moderate serious	(Yes)Vaccine acceptance	Yes	Up to R$50
104132	Yes	> 65	Women	Black	0 to 9	No	No	No	1 - 2	No	No	No	No	No	No	No	No	No	House	Yes	Yes	Slightly or moderately probable	A little or moderate serious	(Yes)Vaccine acceptance	Yes	Up to R$50
104133	Yes	40 - 65	Women	Brown	10 to 12	Yes	No	No	1 - 2	No	No	No	No	No	No	No	No	No	House	No	Yes	Slightly or moderately probable	A little or moderate serious	(Yes)Vaccine acceptance	Yes	Up to R$50
104135	Yes	40 - 65	Men	Brown	10 to 12	Yes	No	No	1 - 2	No	No	No	No	No	No	No	No	No	House	No	Yes	Slightly or moderately probable	A little or moderate serious	(Yes)Vaccine acceptance	Yes	Up to R$50
104164	Yes		Men	Brown	0 to 9	No	No	No	3 - 4	No	No	No	No	No	No	No	No	No	House	Yes	Yes	Very probable	A little or moderate serious	(No) Vaccine refusal
104172	Yes	> 65	Men	Black	0 to 9	No	No	No	1 - 2	No	No	No	No	No	No	No	No	No	House	No	Yes	Slightly or moderately probable	A little or moderate serious	(Yes)Vaccine acceptance	Yes	Up to R$50
104173	Yes	40 - 65	Women	Brown	0 to 9	Yes	No	No	1 - 2	No	No	No	No	No	No	No	No	No	House	No	Yes	Slightly or moderately probable	A little or moderate serious	(Yes)Vaccine acceptance	Yes	Up to R$50
104194	Yes	> 65	Women	Brown	0 to 9	No	No	No	1 - 2	No	No	No	No	No	No	No	No	No	House	Yes	Yes	Slightly or moderately probable	A little or moderate serious	(Yes)Vaccine acceptance	Yes	Up to R$50
104301	Yes	40 - 65	Women	Brown	0 to 9	No	Yes	No	1 - 2	No	Yes	No	No	No	No	No	No	No	House	Yes	No	Slightly or moderately probable	Not serious	(Yes)Vaccine acceptance	Yes	Up to R$50
104323	Yes	40 - 65	Women	Brown	10 to 12	Yes	No	No	3 - 4	No	No	No	No	No	No	No	No	No	House	Yes	Yes	Slightly or moderately probable	A little or moderate serious	(Yes)Vaccine acceptance	Yes	Up to R$50
104333	Yes	> 65	Women	Brown	0 to 9	Yes	Yes	No	3 - 4	No	No	No	No	No	No	No	No	No	House	Yes	No	Slightly or moderately probable	A little or moderate serious	(No) Vaccine refusal
104343	Yes	40 - 65	Women	Black	10 to 12	Yes	No	No	1 - 2	Yes	Yes	No	No	No	No	No	No	No	House	Yes	Yes	Slightly or moderately probable	A little or moderate serious	(Yes)Vaccine acceptance	No
104353	Yes	> 65	Women	Brown	10 to 12	No	No	No	1 - 2	No	No	No	No	No	No	No	No	No	House	No	Yes	Slightly or moderately probable	A little or moderate serious	(Yes)Vaccine acceptance	Yes	Up to R$50
104375	Yes	40 - 65	Women	Black	0 to 9	Yes	No	No	1 - 2	No	No	No	No	No	No	No	No	No	House	Yes	Yes	Not probable	Not serious	(Yes)Vaccine acceptance	Yes	Up to R$50
104475	Yes	40 - 65	Women	Brown	0 to 9	No	No	No	1 - 2	No	No	No	No	No	No	No	No	No	House	Yes	Yes	Slightly or moderately probable	A little or moderate serious	(Yes)Vaccine acceptance	Yes	Up to R$50
106044	Yes	> 65	Women	Black	0 to 9	No	No	No	3 - 4	No	No	No	Yes	No	No	No	No	No	House	No	Yes	Slightly or moderately probable	A little or moderate serious	(Yes)Vaccine acceptance	Yes	Between R$151 and R$200
112343	Yes	< 40	Men	Brown	10 to 12	No	Yes	No	> 4	Yes	No	No	No	No	No	No	No	No	House	No	No	Very probable	A little or moderate serious	(Yes)Vaccine acceptance	No
112431	Yes	40 - 65	Women	Black	10 to 12	No	Yes	No	1 - 2	No	Yes	No	Yes	No	No	No	No	No	House	Yes	Yes	Slightly or moderately probable	Very serious	(Yes)Vaccine acceptance	No
112452	Yes	> 65	Women	Black	0 to 9	No	No	No	1 - 2	No	No	No	No	No	No	No	No	No	House	Yes	Yes	Slightly or moderately probable	Very serious	(Yes)Vaccine acceptance	Yes	Between R$151 and R$200
112501	Yes	40 - 65	Women	Black	0 to 9	No	No	No	3 - 4	Yes	Yes	No	No	Yes	Yes	Yes	No	No	House	No	Yes	Slightly or moderately probable	Not serious	(Yes)Vaccine acceptance	No
112342	Yes	40 - 65	Men	Black	0 to 9	Yes	No	No	1 - 2	No	No	No	Yes	No	No	No	No	No	House	Yes	Yes	Slightly or moderately probable	A little or moderate serious	(Yes)Vaccine acceptance	Yes	Between R$101 and R$150
112291	Yes	< 40	Women	Black	0 to 9	No	No	No	> 4	No	No	No	No	No	No	No	No	No	House	No	Yes	Not probable	Not serious	(Yes)Vaccine acceptance	No
105121	Yes	> 65	Women	Brown	0 to 9	No	No	No	> 4	No	No	No	No	No	No	No	No	No	House	Yes	Yes	Not probable	A little or moderate serious	(No) Vaccine refusal
105131	Yes	> 65	Women	Black	10 to 12	No	No	No	1 - 2	Yes	No	No	No	No	No	No	No	No	House	No	Yes	Very probable	A little or moderate serious	(No) Vaccine refusal
108062	Yes	> 65	Women	Brown	0 to 9	Yes	No	No	3 - 4	No	No	No	No	No	No	No	No	No	House	Yes	Yes	Slightly or moderately probable	Very serious	(Yes)Vaccine acceptance	Yes	Between R$51 and R$100
108102	Yes	40 - 65	Women	Brown	10 to 12	Yes	Yes	No	1 - 2	Yes	Yes	No	No	No	No	Yes	No	No	House	Yes	No	Slightly or moderately probable	A little or moderate serious	(No) Vaccine refusal
108103	Yes	> 65	Women	Brown	0 to 9	No	No	No	3 - 4	No	No	No	No	No	No	No	No	No	House	Yes	Yes	Slightly or moderately probable	Very serious	(Yes)Vaccine acceptance	No
108183	Yes	40 - 65	Women	Brown	10 to 12	Yes	No	No	3 - 4	No	No	No	No	No	No	Yes	No	No	House	No	No	Slightly or moderately probable	A little or moderate serious	(Yes)Vaccine acceptance	Yes	Up to R$50
108185	Yes	40 - 65	Women	Black	0 to 9	No	Yes	No	> 4	No	No	No	No	No	No	Yes	No	No	House	No	No	Slightly or moderately probable	Not serious	(Yes)Vaccine acceptance	Yes	Up to R$50
107212	Yes	40 - 65	Women	Brown	0 to 9	Yes	No	No	3 - 4	Yes	No	No	No	No	No	No	No	No	House	No	No	Not probable	Very serious	(Yes)Vaccine acceptance	No
111031	Yes	> 65	Women	Brown	0 to 9	No	No	No	> 4	No	No	No	No	No	No	No	No	No	House	No	Yes	Slightly or moderately probable	A little or moderate serious	(No) Vaccine refusal
103301	Yes	< 40	Women	Brown	10 to 12	Yes	Yes	No	3 - 4	Yes	No	No	No	No	No	No	No	No	House	No	No	Very probable	A little or moderate serious	(Yes)Vaccine acceptance	No
111485	Yes	40 - 65	Men	Others	10 to 12	No	No	No	1 - 2	Yes	No	No	No	No	No	No	No	No	House	No	No	Slightly or moderately probable	A little or moderate serious	(No) Vaccine refusal
104264	Yes	40 - 65	Women	Brown	0 to 9	No	Yes	No	3 - 4	No	No	No	No	No	No	No	No	No	House	Yes	Yes	Slightly or moderately probable	A little or moderate serious	(Yes)Vaccine acceptance	Yes	Up to R$50
101013	Yes	> 65	Men	Black	0 to 9	No	No	No	1 - 2	Yes	No	No	No	No	No	No	No	No	House	Yes	Yes	Slightly or moderately probable	Very serious	(Yes)Vaccine acceptance	Yes	More than R$200
101014	Yes	> 65	Women	White	> 12	No	No	No	1 - 2	No	No	No	Yes	No	Yes	No	No	No	House	Yes	No	Slightly or moderately probable	Very serious	(Yes)Vaccine acceptance	No
101061	Yes	> 65	Men	Brown	0 to 9	Yes	No	No	3 - 4	No	No	No	No	No	No	No	No	No	House	Yes	Yes	Not probable	Not serious	(Yes)Vaccine acceptance	Yes	Between R$51 and R$100
101114	Yes	> 65	Men	White	0 to 9	No	Yes	No	1 - 2	No	No	No	No	No	No	No	No	No	House	No	Yes	Slightly or moderately probable	Very serious	(Yes)Vaccine acceptance	Yes	Up to R$50
101154	Yes	> 65	Women	Black	10 to 12	No	No	No	1 - 2	No	No	No	No	No	No	No	No	No	Apartment	Yes	No	Not probable	Very serious	(No) Vaccine refusal
101162	Yes	> 65	Men	Brown	0 to 9	Yes	No	No	1 - 2	No	No	No	No	No	No	No	No	No	House	No	No	Slightly or moderately probable	Very serious	(Yes)Vaccine acceptance	Yes	Between R$151 and R$200
101213	Yes	< 40	Women	Black	> 12	No	Yes	No	1 - 2	No	No	No	Yes	No	No	No	No	No	House	No	Yes	Very probable	Very serious	(Yes)Vaccine acceptance	Yes	Up to R$50
101254	Yes	> 65	Women	Brown	10 to 12	No	No	No	1 - 2	No	No	No	Yes	No	No	No	No	No	House	Yes	No	Not probable	Very serious	(No) Vaccine refusal
101293	Yes	> 65	Women	White	0 to 9	No	No	No	1 - 2	No	No	No	No	No	No	No	No	No	House	Yes	No	Not probable	A little or moderate serious	(Yes)Vaccine acceptance	No
101295	Yes	> 65	Men	Black	0 to 9	No	Yes	No	1 - 2	No	No	No	No	No	No	No	No	No	House	No	No	Slightly or moderately probable	A little or moderate serious	(Yes)Vaccine acceptance	Yes	Up to R$50
101321	Yes	> 65	Women	Brown	0 to 9	No	No	No	3 - 4	No	No	No	No	No	No	No	No	No	House	Yes	Yes	Not probable	Very serious	(Yes)Vaccine acceptance	Yes	Up to R$50
101474	Yes	> 65	Women	White	0 to 9	No	No	No	1 - 2	No	No	No	No	No	No	No	No	No	Apartment	Yes	Yes	Not probable	A little or moderate serious	(Yes)Vaccine acceptance	Yes	Between R$51 and R$100
101491	Yes	> 65	Men	Brown	> 12	No	No	No	1 - 2	No	No	No	No	No	No	No	No	No	Apartment	Yes	Yes	Slightly or moderately probable	A little or moderate serious	(Yes)Vaccine acceptance	Yes	More than R$200
102061	Yes	> 65	Men	Black	0 to 9	Yes	No	No	1 - 2	Yes	No	No	No	No	No	No	No	No	House	Yes	No	Very probable	Very serious	(Yes)Vaccine acceptance	No
102101	Yes	40 - 65	Women	Black	0 to 9	No	Yes	No	> 4	No	No	No	No	No	No	No	No	No	House	Yes	No	Slightly or moderately probable	A little or moderate serious	(No) Vaccine refusal
102105	Yes	40 - 65	Women	Brown	10 to 12	Yes	No	No	1 - 2	Yes	No	No	No	No	No	No	No	No	House	No	No	Slightly or moderately probable	A little or moderate serious	(Yes)Vaccine acceptance	Yes	Up to R$50
102141	Yes	40 - 65	Women	Black	10 to 12	No	No	No	3 - 4	Yes	No	No	No	No	No	No	No	No	House	No	No	Very probable	A little or moderate serious	(Yes)Vaccine acceptance	Yes	Between R$151 and R$200
102145	Yes	40 - 65	Women	Black	0 to 9	No	No	No	1 - 2	No	No	No	No	No	No	No	No	No	House	Yes	Yes	Slightly or moderately probable	A little or moderate serious	(Yes)Vaccine acceptance	Yes	Between R$51 and R$100
102174	Yes	> 65	Women	Black	0 to 9	No	No	No	3 - 4	No	No	No	No	No	No	No	No	No	House	Yes	Yes	Slightly or moderately probable	Very serious	(Yes)Vaccine acceptance	No
102181	Yes	< 40	Men	Brown	0 to 9	Yes	No	No	3 - 4	Yes	No	No	No	No	No	No	No	No	House	No	No	Not probable	Not serious	(Yes)Vaccine acceptance	No
102204	Yes	> 65	Women	Brown	0 to 9	No	No	No	3 - 4	Yes	No	No	No	No	No	No	No	No	House	Yes	Yes	Not probable	Not serious	(No) Vaccine refusal
102212	Yes	40 - 65	Women	White	0 to 9	No	No	No	3 - 4	Yes	No	No	No	No	No	Yes		No	House	Yes	Yes	Slightly or moderately probable	Very serious	(Yes)Vaccine acceptance	Yes	Between R$51 and R$100
102214	Yes	> 65	Women	Black	0 to 9	Yes	No	No	3 - 4	No	No	No	No	No	No	Yes	Yes	No	House	Yes	Yes	Slightly or moderately probable	Very serious	(Yes)Vaccine acceptance	Yes	Up to R$50
102221	Yes	40 - 65	Men	White	0 to 9	No	No	No	1 - 2	No	No	No	No	No	No	No	No	No	House	No	Yes	Slightly or moderately probable	A little or moderate serious	(Yes)Vaccine acceptance	No
102234	Yes	40 - 65	Women	Black	10 to 12	No	No	No	1 - 2	Yes	Yes	Yes	Yes	Yes	Yes	No	No	No	House	Yes	Yes	Slightly or moderately probable	Not serious	(No) Vaccine refusal
102263	Yes	40 - 65	Men	Brown	0 to 9	Yes	No	No	3 - 4	No	No	No	No	No	No	No	No	No	House	Yes	Yes	Slightly or moderately probable	A little or moderate serious	(Yes)Vaccine acceptance	Yes	Up to R$50
102271	Yes	40 - 65	Women	Brown	0 to 9	No	No	No	> 4	No	No	No	No	No	No	No	No	No	House	Yes	Yes	Slightly or moderately probable	A little or moderate serious	(No) Vaccine refusal
102361	Yes	> 65	Women	Brown	0 to 9	No	No	No	1 - 2	No	No	No	No	No	No	No	No	No	House	Yes	Yes	Slightly or moderately probable	A little or moderate serious	(Yes)Vaccine acceptance	Yes	Up to R$50
102453	Yes	> 65	Women	Black	0 to 9	No	No	No	1 - 2	Yes	No	No	No	No	No	No	No	No	House	Yes	Yes	Slightly or moderately probable	A little or moderate serious	(Yes)Vaccine acceptance	Yes	Up to R$50
102454	Yes	> 65	Women	Brown	0 to 9	No	No	No	1 - 2	No	No	No	No	No	No	No	No	No	House	No	Yes	Slightly or moderately probable	A little or moderate serious	(Yes)Vaccine acceptance	Yes	Up to R$50
102463	Yes	40 - 65	Women	Black	10 to 12	No	No	No	1 - 2	No	No	No	No	No	No	No	No	No	House	No	Yes	Slightly or moderately probable	A little or moderate serious	(No) Vaccine refusal
102471	Yes	40 - 65	Women	White	10 to 12	No	No	No	1 - 2	Yes	No	No	No	No	No	No	No	No	House	Yes	Yes	Very probable	Very serious	(Yes)Vaccine acceptance	Yes	Up to R$50
102472	Yes	40 - 65	Men	Brown	0 to 9	No	No	No	1 - 2	No	No	No	No	No	No	No	No	No	House	No	No	Very probable	A little or moderate serious	(Yes)Vaccine acceptance	Yes	Up to R$50
102482	Yes	40 - 65	Women	Brown	0 to 9	No	No	No	1 - 2	No	No	No	No	No	No	No	No	No	House	Yes	No	Slightly or moderately probable	A little or moderate serious	(Yes)Vaccine acceptance	Yes	Between R$51 and R$100
103033	Yes	40 - 65	Men	Brown	10 to 12	Yes	No	No	1 - 2	No	No	No	No	No	No	No	No	No	House	No	No	Not probable	A little or moderate serious	(Yes)Vaccine acceptance	Yes	Up to R$50
103054	Yes	40 - 65	Women	Brown	0 to 9	Yes	No	No	3 - 4	Yes	Yes	No	No	No	No	No	No	No	House	Yes	Yes	Slightly or moderately probable	A little or moderate serious	(Yes)Vaccine acceptance	Yes	More than R$200
103071	Yes	> 65	Women	Others	0 to 9	No	No	No	1 - 2	No	No	No	No	No	No	No	No	No	House	Yes	Yes	Not probable	A little or moderate serious	(Yes)Vaccine acceptance	Yes	Up to R$50
103162	Yes	40 - 65	Men	Black	0 to 9	Yes	No	No	1 - 2	No	No	No	No	No	No	No	No	No		No	Yes	Not probable	A little or moderate serious	(Yes)Vaccine acceptance	No
103163	Yes	40 - 65	Women	Black	10 to 12	No	No	No	1 - 2	No	No	No	No	No	No	No	No	No		Yes	No	Slightly or moderately probable	A little or moderate serious	(Yes)Vaccine acceptance	Yes	Up to R$50
103193	Yes	40 - 65	Women	Black	10 to 12	No	No	No	1 - 2	Yes	Yes	Yes	No	No	No	No	No	No	House	No	Yes	Very probable	A little or moderate serious	(Yes)Vaccine acceptance	Yes	Between R$51 and R$100
103273	Yes	40 - 65	Women	Brown	10 to 12	No	Yes	No	3 - 4	Yes	No	No	No	No	No	No	No	No	Apartment	No	Yes	Slightly or moderately probable	A little or moderate serious	(No) Vaccine refusal
103283	Yes	40 - 65	Men	Black	10 to 12	No	No	No	3 - 4	Yes	No	No	No	No	No	No	No	No	House	Yes	Yes	Slightly or moderately probable	A little or moderate serious	(Yes)Vaccine acceptance	Yes	Up to R$50
103284	Yes	> 65	Men	Black	10 to 12	Yes	No	No	1 - 2	No	No	No	No	No	No	No	No	No	House	Yes	No	Slightly or moderately probable	A little or moderate serious	(Yes)Vaccine acceptance	Yes	Up to R$50
103302	Yes	> 65	Women	Brown	10 to 12	Yes	No	No	1 - 2	No	No	No	Yes	No	No	No	No	No	House	Yes	Yes	Slightly or moderately probable	A little or moderate serious	(Yes)Vaccine acceptance	Yes	Up to R$50
103305	Yes	40 - 65	Women	Brown	> 12	No	No	No	1 - 2	No	No	No	No	No	No	No	No	No	House	Yes	No	Not probable	A little or moderate serious	(No) Vaccine refusal
103311	Yes	< 40	Women	Black	10 to 12	No	Yes	No	3 - 4	Yes	No	No	No	No	No	Yes	No	No	House	No	No	Slightly or moderately probable	A little or moderate serious	(No) Vaccine refusal
103343	Yes	> 65	Women	Black	0 to 9	No	No	No	1 - 2	Yes	No	No	No	No	No	No	No	No	House	No	Yes	Slightly or moderately probable	A little or moderate serious	(No) Vaccine refusal
103345	Yes	40 - 65	Women	Brown	0 to 9	No	No	No	1 - 2	Yes	No	No	No	No	No	No	No	No	House	No	No	Slightly or moderately probable	A little or moderate serious	(Yes)Vaccine acceptance	No
103353	Yes	40 - 65	Women	Brown	10 to 12	No	No	No	1 - 2	Yes	Yes	Yes	Yes	No	No	No	No	No	House	Yes	No	Not probable	Not serious	(Yes)Vaccine acceptance	Yes	Between R$51 and R$100
103372	Yes	> 65	Women	Brown	10 to 12	No	No	No	1 - 2	Yes	No	No	Yes	No	No	No	No	No	House	Yes	Yes	Slightly or moderately probable	A little or moderate serious	(Yes)Vaccine acceptance	Yes	Between R$151 and R$200
103393	Yes	40 - 65	Men	Brown	10 to 12	Yes	Yes	No	3 - 4	No	No	No	No	No	No	Yes	No	No	House	No	Yes	Very probable	A little or moderate serious	(Yes)Vaccine acceptance	Yes	Up to R$50
103403	Yes	> 65	Women	Brown	> 12	No	No	No	1 - 2	Yes	No	No	No	No	No	No	No	No	House	Yes	Yes	Slightly or moderately probable	Very serious	(Yes)Vaccine acceptance	Yes	Up to R$50
103414	Yes	40 - 65	Women	Brown	0 to 9	No	Yes	No	1 - 2	Yes	No	No	No	No	No	No	No	No	House	No	No	Not probable	A little or moderate serious	(Yes)Vaccine acceptance	No
103425	Yes	40 - 65	Women	Brown	10 to 12	Yes	No	No	3 - 4	Yes	Yes	Yes	Yes	No	No	No	No	No	House	No	Yes	Slightly or moderately probable	A little or moderate serious	(Yes)Vaccine acceptance	Yes	Between R$101 and R$150
103432	Yes	40 - 65	Men	Black	10 to 12	No	No	No	3 - 4	No	No	No	No	No	No	No	No	No	House	No	No	Slightly or moderately probable	A little or moderate serious	(No) Vaccine refusal
103443	Yes	40 - 65	Women	Brown	10 to 12	No	No	No	3 - 4	Yes	No	No	No	No	No	No	No	No	House	No	Yes	Slightly or moderately probable	A little or moderate serious	(Yes)Vaccine acceptance	Yes	Up to R$50
103444	Yes	> 65	Men	Black	10 to 12	No	No	No	1 - 2	Yes	No	No	No	No	No	No	No	No	House	Yes	Yes	Slightly or moderately probable	A little or moderate serious	(Yes)Vaccine acceptance	Yes	Up to R$50
103445	Yes	> 65	Women	Black	10 to 12	No	No	No	1 - 2	Yes	No	No	No	No	No	No	No	No	House	Yes	Yes	Slightly or moderately probable	A little or moderate serious	(Yes)Vaccine acceptance	Yes	Up to R$50
103451	Yes	< 40	Women	Black	10 to 12	Yes	No	No	> 4	No	No	No	No	No	No	No	No	No	House	No	No	Not probable	A little or moderate serious	(Yes)Vaccine acceptance	Yes	Up to R$50
103455	Yes	< 40	Women	Brown	10 to 12	Yes	Yes	No	1 - 2	No	No	No	No	No	No	No	No	No	House	Yes	Yes	Slightly or moderately probable	A little or moderate serious	(Yes)Vaccine acceptance	Yes	Up to R$50
103485	Yes	> 65	Women	Brown	10 to 12	No	No	No	3 - 4	Yes	No	No	No	No	No	No	No	No	House	No	Yes	Very probable	Very serious	(Yes)Vaccine acceptance	Yes	Up to R$50
103494	Yes	> 65	Women	Brown	0 to 9	Yes	No	No	1 - 2	Yes	No	No	No	No	No	No	No	No	House	No	Yes	Slightly or moderately probable	A little or moderate serious	(Yes)Vaccine acceptance	Yes	Up to R$50
103505	Yes	40 - 65	Women	Brown	0 to 9	Yes	Yes	Yes	> 4	Yes	No	No	No	No	No	No	No	No	House	Yes	Yes	Very probable	A little or moderate serious	(Yes)Vaccine acceptance	Yes	Between R$101 and R$150
103991	Yes	> 65	Men	Brown	0 to 9	Yes	No	No	3 - 4	No	Yes	No	Yes	No	No	Yes	No	No	House	Yes	Yes	Very probable	A little or moderate serious	(Yes)Vaccine acceptance	No
104211	Yes	> 65	Women	White	0 to 9	No	No	No	1 - 2	No	Yes	No	No	No	No	No	No	No	House	Yes	Yes	Slightly or moderately probable	A little or moderate serious	(No) Vaccine refusal
104263	Yes	> 65	Women	Brown	10 to 12	Yes	No	No	1 - 2	No	No	No	No	No	No	No	No	No	House	Yes	Yes	Slightly or moderately probable	A little or moderate serious	(Yes)Vaccine acceptance	Yes	Up to R$50
104325	Yes	> 65	Men	Black	0 to 9	No	No	No	1 - 2	No	No	No	No	No	No	No	No	No	House	No	No	Slightly or moderately probable	A little or moderate serious	(No) Vaccine refusal
104422	Yes	40 - 65	Women	Brown	10 to 12	No	Yes	No	3 - 4	No	No	No	No	No	No	No	No	No	House	No	No	Slightly or moderately probable	A little or moderate serious	(Yes)Vaccine acceptance	No
104443	Yes	> 65	Women	Black	10 to 12	No	No	No	1 - 2	No	No	No	No	No	No	No	No	No	House	No	Yes	Slightly or moderately probable	A little or moderate serious	(No) Vaccine refusal
104451	Yes	> 65	Men	Brown	10 to 12	No	No	No	1 - 2	No		No	No	No	No	No	No	No	House	No	No	Slightly or moderately probable	A little or moderate serious	(Yes)Vaccine acceptance	Yes	Up to R$50
104593	Yes	> 65	Women	White	10 to 12	No	No	No	1 - 2	No	No	No	No	No	No	No	No	No	House	No	Yes	Slightly or moderately probable	A little or moderate serious	(Yes)Vaccine acceptance	Yes	Up to R$50
105031	Yes	> 65	Men	Brown	0 to 9	Yes	No	No	> 4	No	No	No	No	No	No	No	No	No	House	No	Yes	Slightly or moderately probable	A little or moderate serious	(Yes)Vaccine acceptance	No
105033	Yes	40 - 65	Men	Black	0 to 9	No	No	No	3 - 4	No	No	No	No	No	No	No	No	No	House	No	No	Slightly or moderately probable	A little or moderate serious	(Yes)Vaccine acceptance	No
105061	Yes	< 40	Men	White	10 to 12	Yes	Yes	No	3 - 4	No	No	No	Yes	No	No	Yes	No	No	House	No	Yes	Slightly or moderately probable	A little or moderate serious	(Yes)Vaccine acceptance	Yes	More than R$200
105063	Yes	40 - 65	Men	Black	10 to 12	No	Yes	No	1 - 2	No	Yes	Yes	Yes	No	No	No	No	No	House	No	Yes	Very probable	Not serious	(Yes)Vaccine acceptance	Yes	Between R$51 and R$100
105064	Yes	40 - 65	Women	White	10 to 12	No	No	No	1 - 2	Yes	No	No	No	No	No	No	No	No	House	No	Yes	Slightly or moderately probable	Very serious	(Yes)Vaccine acceptance	Yes	Up to R$50
105081	Yes	40 - 65	Women	Brown	10 to 12	No	No	No	1 - 2	No	No	No	No	No	No	No	No	No	House	Yes	No	Slightly or moderately probable	A little or moderate serious	(Yes)Vaccine acceptance	No
105082	Yes	< 40	Women	Black	10 to 12	No	No	No	> 4	No	Yes	Yes	Yes	No	No	Yes		No	House	No	Yes	Slightly or moderately probable	Not serious	(Yes)Vaccine acceptance	Yes	Between R$51 and R$100
105102	Yes	> 65	Women	Brown	0 to 9	No	No	No	1 - 2	No	No	No	No	No	No	No	No	No	House	Yes	No	Slightly or moderately probable	Very serious	(Yes)Vaccine acceptance	Yes	Up to R$50
105105	Yes	> 65	Women	Black	0 to 9	Yes	Yes	No	3 - 4	No	No	No	No	No	No	No	No	No	Apartment	Yes	Yes	Slightly or moderately probable	A little or moderate serious	(Yes)Vaccine acceptance	Yes	Between R$151 and R$200
105111	Yes	> 65	Women	Brown	0 to 9	Yes	No	No	1 - 2	No	No	No	No	No	No	No	No	No	House	Yes		Not probable	A little or moderate serious	(Yes)Vaccine acceptance	Yes	Up to R$50
105195	Yes	> 65	Men	Brown	0 to 9	Yes	Yes	No	3 - 4	Yes	Yes	No	No	No	No	No	No	No	House	Yes	Yes	Slightly or moderately probable	A little or moderate serious	(Yes)Vaccine acceptance	Yes	Between R$151 and R$200
105201	Yes	40 - 65	Men	Brown	0 to 9	No	No	No	1 - 2	No	No	No	No	No	No	No	No	No	House	No	No	Not probable	A little or moderate serious	(Yes)Vaccine acceptance	Yes	Up to R$50
105202	Yes	> 65	Women	Black	0 to 9	No	No	No	1 - 2	No	No	No	No	No	No	No	No	No	House	Yes	No	Not probable	Very serious	(No) Vaccine refusal
105232	Yes	40 - 65	Men	Brown	10 to 12	Yes	No	No	> 4	No	No	No	No	No	No	No	No	No	House	Yes	No	Slightly or moderately probable	A little or moderate serious	(Yes)Vaccine acceptance	No
105251	Yes	40 - 65	Men	Black	> 12	Yes	No	No	> 4	No	No	No	No	No	No	No	No	No	House	Yes		Slightly or moderately probable	A little or moderate serious	(Yes)Vaccine acceptance	Yes	Up to R$50
105254	Yes	< 40	Men	Brown	> 12	No	Yes	No	1 - 2	No	No	No	No	No	No	No	No	No	House	No	Yes	Slightly or moderately probable	A little or moderate serious	(Yes)Vaccine acceptance	Yes	Up to R$50
105261	Yes	40 - 65	Women	Black	> 12	No	Yes	No	1 - 2	No	No	No	No	No	No	No	No	No	House	No	Yes	Not probable	A little or moderate serious	(Yes)Vaccine acceptance	Yes	Up to R$50
105264	Yes	40 - 65	Men	Black	10 to 12	No	Yes	No	1 - 2	No	No	No	No	No	No	No	No	No	House	No	No	Very probable	A little or moderate serious	(Yes)Vaccine acceptance	Yes	Up to R$50
105301	Yes	> 65	Women	Black	10 to 12	No	No	No	1 - 2	No	No	No	No	No	No	No	No	No	House	Yes	Yes	Slightly or moderately probable	A little or moderate serious	(No) Vaccine refusal
101212	Yes	> 65	Men	Brown	> 12	No	Yes	No	> 4	No	Yes	No	Yes	No	No	No	No	No	House	No	Yes	Very probable	A little or moderate serious	(Yes)Vaccine acceptance	Yes	Up to R$50
105342	Yes	> 65	Women	Black	0 to 9	No	No	No	3 - 4	Yes	No	No	No	No	No	No	No	No	House	Yes	No	Slightly or moderately probable	Not serious	(Yes)Vaccine acceptance	No
105344	Yes	< 40	Women	Brown	> 12	No	Yes	No	3 - 4	No	No	No	No	No	No	No	No	No	House	No	No	Slightly or moderately probable	A little or moderate serious	(Yes)Vaccine acceptance	Yes	Up to R$50
102173	Yes	40 - 65	Women	Black	0 to 9	Yes	Yes	No	1 - 2	No	No	No	No	No	No	No	No	No	House	Yes	Yes	Slightly or moderately probable	Very serious	(Yes)Vaccine acceptance	Yes	Up to R$50
102201	Yes	40 - 65	Men	Black	0 to 9	Yes	Yes	No	3 - 4	No	No	No	No	No	No	Yes	No	No	House	Yes	Yes	Slightly or moderately probable	A little or moderate serious	(Yes)Vaccine acceptance	No
105374	Yes	> 65	Men	Black	10 to 12	No	No	No	1 - 2	Yes	Yes	No	No	No	No	No	No	No	House	No	Yes	Slightly or moderately probable	A little or moderate serious	(Yes)Vaccine acceptance	No
102385	Yes	> 65	Women	Brown	10 to 12	No	Yes	No	1 - 2	No	No	No	No	No	No	No	No	No	House	No	No	Slightly or moderately probable	A little or moderate serious	(Yes)Vaccine acceptance	Yes	Between R$151 and R$200
105425	Yes	40 - 65	Women	Black	10 to 12	No	No	No	1 - 2	No	No	No	No	No	No	No	No	No	House	Yes	Yes	Slightly or moderately probable	A little or moderate serious	(No) Vaccine refusal
105431	Yes	40 - 65	Women	Brown	0 to 9	No	Yes	No	3 - 4	Yes	Yes	No	No	No	No	No	No	No	House	No	Yes	Slightly or moderately probable	A little or moderate serious	(Yes)Vaccine acceptance	No
105444	Yes	40 - 65	Women	Black	0 to 9	No	Yes	No	1 - 2	No	No	No	No	No	No	No	No	No	House	No	No	Slightly or moderately probable	A little or moderate serious	(No) Vaccine refusal
109461	Yes	40 - 65	Women	Others	> 12	Yes	Yes	No	3 - 4	No	No	No	No	No	No	No	No	No	House	No	Yes	Not probable	Very serious	(Yes)Vaccine acceptance	Yes	More than R$200
106065	Yes	40 - 65	Women	Brown	0 to 9	No	No	No	3 - 4	Yes	No	No	No	No	No	No	No	No	House	Yes	Yes	Slightly or moderately probable	A little or moderate serious	(Yes)Vaccine acceptance	Yes	Up to R$50
106075	Yes	< 40	Women	Black	> 12	No	Yes	No	> 4	Yes	No	No	Yes	No	No	No	No	No	House	No	Yes	Slightly or moderately probable	Very serious	(Yes)Vaccine acceptance	Yes	More than R$200
103383	Yes	> 65	Women	Brown	0 to 9	Yes	Yes	No	3 - 4	Yes	No	No	No	No	No	No	No	No	House	No	Yes	Slightly or moderately probable	A little or moderate serious	(Yes)Vaccine acceptance	Yes	Up to R$50
103424	Yes	40 - 65	Women	Black	10 to 12	Yes	Yes	Yes	3 - 4	Yes	Yes	Yes	Yes	No	No	No	No	No	House	No	Yes	Slightly or moderately probable	A little or moderate serious	(Yes)Vaccine acceptance	Yes	Between R$51 and R$100
106102	Yes	> 65	Women	Black	0 to 9	Yes	No	No	3 - 4	No	No	No	No	No	No	No	No	No	House	Yes	Yes	Slightly or moderately probable	A little or moderate serious	(Yes)Vaccine acceptance	Yes	Between R$51 and R$100
105253	Yes	< 40	Men	Others	10 to 12	Yes	Yes	No	> 4	No	No	No	No	No	No	No	No	No	House	No	No	Slightly or moderately probable	A little or moderate serious	(No) Vaccine refusal
106111	Yes	40 - 65	Women	Black	10 to 12	Yes	No	No	3 - 4	No	No	No	No	No	No	Yes		No	House	Yes	Yes	Very probable	Very serious	(Yes)Vaccine acceptance	Yes	Up to R$50
106122	Yes	> 65	Men	Brown	10 to 12	No	No	No	1 - 2	No	No	No	No	No	No	No	No	No	House	Yes	Yes	Not probable	A little or moderate serious	(Yes)Vaccine acceptance	Yes	Up to R$50
106463	Yes	40 - 65	Women	Black	10 to 12	No	Yes	No	> 4	No	No	No	No	No	No	Yes	No	No	House	No	Yes	Slightly or moderately probable	A little or moderate serious	(Yes)Vaccine acceptance	Yes	Between R$101 and R$150
106481	Yes	< 40	Women	Brown	10 to 12	No	Yes	No	3 - 4	No	No	No	No	No	No	No	No	No	Apartment	No	No	Slightly or moderately probable	A little or moderate serious	(Yes)Vaccine acceptance	Yes	Between R$101 and R$150
106181	Yes	> 65	Men	Brown	10 to 12	No	Yes	No	1 - 2	No	No	No	No	No	No	No	No	No	House	No	No	Slightly or moderately probable	A little or moderate serious	(Yes)Vaccine acceptance	No
106204	Yes	> 65	Women	Others	10 to 12	No	No	No	1 - 2	No	No	No	No	No	No	No	No	No	House	Yes	No	Slightly or moderately probable	A little or moderate serious	(No) Vaccine refusal
106205	Yes	40 - 65	Men	Brown	0 to 9	Yes	Yes	No	3 - 4	No	No	No	No	No	No	No	No	No	House	Yes	Yes	Slightly or moderately probable	Very serious	(Yes)Vaccine acceptance	Yes	Up to R$50
109395	Yes	> 65	Women	Others	0 to 9	Yes	Yes	No	3 - 4	Yes	No	No	No	No	No	No	No	No	House	No	No	Very probable	A little or moderate serious	(Yes)Vaccine acceptance	No
110255	Yes	> 65	Women	Brown	0 to 9	Yes	Yes	No	3 - 4	Yes	No	No	No	No	No	No	No	No	House	Yes	No	Not probable	A little or moderate serious	(Yes)Vaccine acceptance	Yes	More than R$200
110585	Yes	40 - 65	Women	Black	10 to 12	Yes	Yes	No	3 - 4	No	No	No	No	No	No	No	No	No	House	No	Yes	Slightly or moderately probable	A little or moderate serious	(Yes)Vaccine acceptance	No
111175	Yes	40 - 65	Men	Brown	10 to 12	No	Yes	No	1 - 2	No	No	No	No	No	No	No	No	No	Apartment	No		Slightly or moderately probable	A little or moderate serious	(Yes)Vaccine acceptance	Yes	Up to R$50
112481	Yes	< 40	Women	Brown	10 to 12	Yes	Yes	Yes	3 - 4	Yes	Yes	Yes	Yes	No	No	Yes	No	No	House	Yes	Yes	Very probable	Very serious	(Yes)Vaccine acceptance	Yes	Between R$151 and R$200
106462	Yes	40 - 65	Women	Black	0 to 9	Yes	Yes	No	3 - 4	No	No	No	No	No	No	No	No	No	House	Yes	Yes	Very probable	A little or moderate serious	(Yes)Vaccine acceptance	Yes	Between R$51 and R$100
106484	Yes	> 65	Men	Black	0 to 9	No	No	No	1 - 2	Yes	No	No	No	No	No	No	No	No	House	Yes	No	Slightly or moderately probable	A little or moderate serious	(No) Vaccine refusal
106504	Yes	> 65	Women	Black	0 to 9	No	No	No	3 - 4	No	No	No	No	No	No	No	No	No	House	Yes	Yes	Slightly or moderately probable	Very serious	(No) Vaccine refusal
107191	Yes	> 65	Women	Black	0 to 9	Yes	No	No	1 - 2	Yes	No	No	No	No	No	No	No	No	House	No	Yes	Slightly or moderately probable	Not serious	(Yes)Vaccine acceptance	No
107291	Yes	40 - 65	Women	Black	10 to 12	Yes	Yes	No	3 - 4	Yes	Yes	No	Yes	No	No	Yes	No	No	House	No	No	Slightly or moderately probable	A little or moderate serious	(Yes)Vaccine acceptance	Yes	Between R$51 and R$100
107295	Yes	> 65	Women	Brown	> 12	No	No	No	1 - 2	Yes	No	No	No	No	No	No	No	No	House	Yes	Yes	Not probable	Not serious	(Yes)Vaccine acceptance	No
107394	Yes	> 65	Women	Brown	0 to 9	No	No	No	1 - 2	No	No	No	No	No	No	No	No	No	House	No	Yes	Slightly or moderately probable	Not serious	(Yes)Vaccine acceptance	No
107413	Yes	> 65	Men	Black	0 to 9	No	No	No	> 4	Yes	No	No	No	No	No	No	No	No	House	Yes	Yes	Slightly or moderately probable	Very serious	(Yes)Vaccine acceptance	Yes	Up to R$50
107433	Yes	> 65	Men	Brown	0 to 9	No	No	No	1 - 2	No	No	No	No	No	No	No	No	No	House	Yes	Yes	Slightly or moderately probable	A little or moderate serious	(Yes)Vaccine acceptance	No
107435	Yes	40 - 65	Women	Brown	10 to 12	No	No	No	1 - 2	Yes	Yes	No	No	No	No	No	No	No	House	Yes	Yes	Slightly or moderately probable	Very serious	(Yes)Vaccine acceptance	Yes	Up to R$50
107453	Yes	40 - 65	Women	Brown	10 to 12	Yes	Yes	No	3 - 4	Yes	Yes	Yes	Yes	No	No	Yes	No	No	House	No	No	Slightly or moderately probable	A little or moderate serious	(Yes)Vaccine acceptance	No
108011	Yes	> 65	Women	Brown	0 to 9	No	No	No	1 - 2	Yes	No	No	No	No	No	No	No	No	House	Yes	Yes	Slightly or moderately probable	A little or moderate serious	(Yes)Vaccine acceptance	Yes	Between R$51 and R$100
108014	Yes	40 - 65	Women	Black	> 12	No	Yes	No	1 - 2	Yes	No	No	No	No	No	Yes	No	No	House	Yes	Yes	Slightly or moderately probable	Very serious	(Yes)Vaccine acceptance	Yes	Up to R$50
108021	Yes	> 65	Men	Black	0 to 9	No	No	No	1 - 2	No	No	No	No	No	No	No	No	No	House	Yes	Yes	Slightly or moderately probable	A little or moderate serious	(No) Vaccine refusal
108022	Yes	> 65	Women	Brown	0 to 9	No	No	No	3 - 4	Yes	Yes	No	No	No	No	No	No	No	House	Yes	Yes	Slightly or moderately probable	A little or moderate serious	(Yes)Vaccine acceptance	No
108052	Yes	> 65	Men	Brown	0 to 9	No	No	No	1 - 2	No	No	No	No	No	No	No	No	No	House	Yes	Yes	Slightly or moderately probable	A little or moderate serious	(No) Vaccine refusal
108054	Yes	> 65	Women	Brown	0 to 9	No	Yes	No	1 - 2	No	No	No	No	No	No	No	No	No	House	Yes	Yes	Slightly or moderately probable	A little or moderate serious	(Yes)Vaccine acceptance	Yes	Up to R$50
108151	Yes	> 65	Men	Brown	0 to 9	No	No	No	1 - 2	No	No	No	No	No	No	No	No	No	House	No	Yes	Slightly or moderately probable	A little or moderate serious	(Yes)Vaccine acceptance	No
108181	Yes	40 - 65	Women	Black	10 to 12	No	No	No	1 - 2	No	No	No	No	No	No	No	No	No	House	No	Yes	Slightly or moderately probable	A little or moderate serious	(Yes)Vaccine acceptance	No
109083	Yes	> 65	Women	Brown	0 to 9	No	No	No	1 - 2	No	No	No	No	No	No	No	No	No	House	Yes	Yes	Slightly or moderately probable	A little or moderate serious	(No) Vaccine refusal
109091	Yes	40 - 65	Women	Black	10 to 12	No	No	No	3 - 4	Yes	Yes	No	No	No	No	No	No	No	House	Yes	Yes	Slightly or moderately probable	A little or moderate serious	(Yes)Vaccine acceptance	Yes	Up to R$50
109145	Yes	> 65	Women	Brown	0 to 9	No	No	No	3 - 4	No	No	No	No	No	No	No	No	No	House	Yes	Yes	Slightly or moderately probable	A little or moderate serious	(Yes)Vaccine acceptance	Yes	More than R$200
109264	Yes	> 65	Men	Black	0 to 9	Yes	No	No	1 - 2	No	No	No	No	No	No	No	No	No	House	Yes	Yes	Slightly or moderately probable	A little or moderate serious	(No) Vaccine refusal
109284	Yes	> 65	Women	Brown	0 to 9	No	No	No	1 - 2	Yes	No	No	No	No	No	No	No	No	House	Yes	Yes	Slightly or moderately probable	A little or moderate serious	(Yes)Vaccine acceptance	Yes	Up to R$50
109292	Yes	< 40	Women	Brown	0 to 9	No	No	No	1 - 2	No	No	No	No	No	No	No	No	No	House	No	No	Slightly or moderately probable	A little or moderate serious	(No) Vaccine refusal
109311	Yes	40 - 65	Men	Brown	0 to 9	No	No	No	1 - 2	Yes	Yes	Yes	Yes	No	No	Yes	No	No	House	Yes	Yes	Not probable	Very serious	(Yes)Vaccine acceptance	Yes	Up to R$50
109332	Yes	40 - 65	Women	Brown	0 to 9	No	No	No	1 - 2	Yes	No	No	No	No	No	No	No	No	House	Yes	Yes	Very probable	A little or moderate serious	(Yes)Vaccine acceptance	Yes	Between R$51 and R$100
109355	Yes	< 40	Women	Black	10 to 12	No	Yes	No	> 4	No	No	No	No	No	No	No	No	No	House	No	Yes	Slightly or moderately probable	A little or moderate serious	(Yes)Vaccine acceptance	Yes	Up to R$50
109372	Yes	> 65	Men	Black	0 to 9	Yes	No	No	1 - 2	No	No	No	Yes	No	No	No	No	No	House	Yes	Yes	Slightly or moderately probable	A little or moderate serious	(Yes)Vaccine acceptance	Yes	Up to R$50
109391	Yes	40 - 65	Women	Others	10 to 12	No	Yes	No	3 - 4	Yes	No	No	Yes	No	No	Yes	No	No	House	No	No	Very probable	A little or moderate serious	(Yes)Vaccine acceptance	Yes	Up to R$50
109472	Yes	40 - 65	Men	Brown	0 to 9	No	No	No	1 - 2	Yes	No	No	Yes	No	No	No	No	No	House	No	No	Slightly or moderately probable	A little or moderate serious	(No) Vaccine refusal
110095	Yes	> 65	Women	Black	0 to 9	No	No	No	1 - 2	No	No	No	No	No	No	No	No	No	House	Yes	Yes	Slightly or moderately probable	A little or moderate serious	(Yes)Vaccine acceptance	Yes	Between R$51 and R$100
110124	Yes	40 - 65	Women	Brown	0 to 9	No	No	No	1 - 2	No	No	No	No	No	No	No	No	No	House	Yes	Yes	Not probable	A little or moderate serious	(Yes)Vaccine acceptance	Yes	Between R$51 and R$100
110261	Yes	40 - 65	Women	Brown	10 to 12	Yes	No	No	1 - 2	No	No	No	No	No	No	No	No	No	House	No	No	Slightly or moderately probable	A little or moderate serious	(Yes)Vaccine acceptance	Yes	Between R$51 and R$100
110322	Yes	40 - 65	Women	Brown	0 to 9	Yes	No	No	3 - 4	No	No	No	No	No	No	No	No	No	House	Yes	Yes	Slightly or moderately probable	A little or moderate serious	(Yes)Vaccine acceptance	Yes	More than R$200
110424	Yes	> 65	Women	Brown	10 to 12	No	No	No	1 - 2	No	No	No	No	No	No	No	No	No	House	Yes	No	Not probable	A little or moderate serious	(Yes)Vaccine acceptance	Yes	Up to R$50
110435	Yes	< 40	Women	Brown	> 12	No	Yes	Yes	1 - 2	Yes	Yes	Yes	Yes	No	No	No	No	No	House	No	No	Slightly or moderately probable	A little or moderate serious	(Yes)Vaccine acceptance	No
110464	Yes	> 65	Women	Black	0 to 9	No	No	No	1 - 2	No	No	No	No	No	No	No	No	No	House	Yes	No	Not probable	A little or moderate serious	(Yes)Vaccine acceptance	No
110465	Yes	> 65	Women	Black	0 to 9	No	No	No	3 - 4	No	No	No	No	No	No	No	No	No	House	No	No	Slightly or moderately probable	A little or moderate serious	(Yes)Vaccine acceptance	Yes	Between R$151 and R$200
110473	Yes	> 65	Men	Others	0 to 9	No	Yes	No	3 - 4	Yes	No	No	No	No	No	No	No	No	House	No	Yes	Slightly or moderately probable	Not serious	(Yes)Vaccine acceptance	Yes	Between R$51 and R$100
110474	Yes	< 40	Women	White	10 to 12	No	Yes	No	3 - 4	No	No	No	No	No	No	No	No	No	House	No	No	Slightly or moderately probable	A little or moderate serious	(Yes)Vaccine acceptance	Yes	Between R$51 and R$100
110495	Yes	40 - 65	Men	Brown	0 to 9	No	Yes	No	1 - 2	No	No	No	No	No	No	No	No	No	House	No	Yes	Very probable	A little or moderate serious	(Yes)Vaccine acceptance	Yes	Between R$51 and R$100
110503	Yes	> 65	Men	Brown	0 to 9	Yes	No	No	1 - 2	No	No	No	No	No	No	No	No	No	House	No	Yes	Slightly or moderately probable	A little or moderate serious	(Yes)Vaccine acceptance	Yes	Up to R$50
111024	Yes	> 65	Women	Brown	0 to 9	No	No	No	1 - 2	No	No	No	No	No	No	No	No	No	House	Yes	Yes	Slightly or moderately probable	Very serious	(Yes)Vaccine acceptance	No
111084	Yes	> 65	Women	Brown	0 to 9	No	No	No	1 - 2	No	No	No	No	No	No	No	No	No	House	Yes	Yes	Slightly or moderately probable	A little or moderate serious	(Yes)Vaccine acceptance	No
111095	Yes	40 - 65	Women	Brown	10 to 12	No	No	No	1 - 2	No	No	No	No	No	No	No	No	No	House	No	No	Slightly or moderately probable	A little or moderate serious	(Yes)Vaccine acceptance	Yes	Up to R$50
111141	Yes	> 65	Women	Black	0 to 9	No	No	No	1 - 2	No	No	No	No	No	No	No	No	No	House	Yes	Yes	Slightly or moderately probable	A little or moderate serious	(Yes)Vaccine acceptance	Yes	Up to R$50
111142	Yes	> 65	Women	Brown	0 to 9	No	No	No	1 - 2	No	No	No	No	No	No	No	No	No	House	No	Yes	Slightly or moderately probable	A little or moderate serious	(Yes)Vaccine acceptance	Yes	Between R$51 and R$100
111145	Yes	> 65	Women	Black	0 to 9	No	No	No	3 - 4	No	No	No	No	No	No	No	No	No	House	Yes	Yes	Slightly or moderately probable	A little or moderate serious	(Yes)Vaccine acceptance	Yes	Up to R$50
111163	Yes	> 65	Men	Brown	0 to 9	Yes	No	No	1 - 2	No	No	No	No	No	No	No	No	No	House	No	Yes	Slightly or moderately probable	A little or moderate serious	(Yes)Vaccine acceptance	Yes	Up to R$50
111181	Yes	> 65	Men	Brown	10 to 12	No	No	No	1 - 2	No	No	No	No	No	No	No	No	No	House	No	No	Slightly or moderately probable	A little or moderate serious	(Yes)Vaccine acceptance	No
111214	Yes	40 - 65	Women	Brown	> 12	No	Yes	No	1 - 2	No	No	No	No	No	No	No	No	No	House	No	Yes	Slightly or moderately probable	A little or moderate serious	(Yes)Vaccine acceptance	Yes	Up to R$50
111281	Yes	> 65	Men	White	0 to 9	No	No	No	1 - 2	No	No	No	No	No	No	No	No	No	House	Yes	Yes	Not probable	Very serious	(Yes)Vaccine acceptance	Yes	Up to R$50
111282	Yes	40 - 65	Women	Brown	10 to 12	Yes	No	No	> 4	No	No	No	No	No	No	No	No	No	House	No	No	Not probable	A little or moderate serious	(Yes)Vaccine acceptance	Yes	Up to R$50
111283	Yes	> 65	Women	Brown	0 to 9	No	No	No	1 - 2	No	No	No	No	No	No	No	No	No	House	Yes	Yes	Not probable	Very serious	(Yes)Vaccine acceptance	Yes	Up to R$50
111284	Yes	40 - 65	Women	Brown	10 to 12	Yes	Yes	No	3 - 4	Yes	No	No	No	No	No	No	No	No	House	No	No	Slightly or moderately probable	A little or moderate serious	(No) Vaccine refusal
111285	Yes	40 - 65	Women	Brown	10 to 12	No	No	No	1 - 2	No	No	No	No	No	No	No	No	No	House	No	No	Slightly or moderately probable	A little or moderate serious	(Yes)Vaccine acceptance	Yes	Up to R$50
111291	Yes	> 65	Men	Brown	10 to 12	Yes	No	No	3 - 4	No	No	No	No	No	No	No	No	No	House	No	Yes	Slightly or moderately probable	A little or moderate serious	(Yes)Vaccine acceptance	Yes	Up to R$50
111361	Yes	> 65	Women	Black	0 to 9	No	No	No	1 - 2	No	No	No	No	No	No	No	No	No	House	Yes	Yes	Not probable	Very serious	(Yes)Vaccine acceptance	No
111413	Yes	> 65	Women	Brown	10 to 12	No	No	No	1 - 2	Yes	No	No	No	No	No	No	No	No	House	Yes	Yes	Slightly or moderately probable	A little or moderate serious	(Yes)Vaccine acceptance	Yes	Up to R$50
111471	Yes	40 - 65	Men	Brown	10 to 12	Yes	No	No	3 - 4	Yes	Yes	No	No	No	No	No	No	No	House	No	Yes	Slightly or moderately probable	A little or moderate serious	(Yes)Vaccine acceptance	Yes	Up to R$50
111472	Yes	< 40	Women	Brown	10 to 12	Yes	No	No	3 - 4	No	No	No	No	No	No	No	No	No	House	No	Yes	Slightly or moderately probable	Not serious	(Yes)Vaccine acceptance	Yes	Up to R$50
111473	Yes	40 - 65	Women	Black	10 to 12	Yes	No	No	3 - 4	No	No	No	No	No	No	No	No	No	House	Yes	Yes	Slightly or moderately probable	A little or moderate serious	(Yes)Vaccine acceptance	Yes	Up to R$50
111474	Yes	40 - 65	Women	Black	10 to 12	No	No	No	1 - 2	No	No	No	No	No	No	No	No	No	House	No	Yes	Slightly or moderately probable	A little or moderate serious	(Yes)Vaccine acceptance	Yes	Up to R$50
111475	Yes	40 - 65	Women	Brown	10 to 12	Yes	No	No	> 4	No	No	No	No	No	No	No	No	No	House	No	No	Slightly or moderately probable	A little or moderate serious	(Yes)Vaccine acceptance	Yes	Up to R$50
111481	Yes	40 - 65	Women	Brown	10 to 12	Yes	No	No	3 - 4	No	No	No	No	No	No	No	No	No	House	No	No	Slightly or moderately probable	Not serious	(Yes)Vaccine acceptance	Yes	Up to R$50
111482	Yes	> 65	Men	Black	10 to 12	No	No	No	1 - 2	No	No	No	No	No	No	No	No	No	House	No	Yes	Very probable	Very serious	(Yes)Vaccine acceptance	Yes	Up to R$50
111483	Yes	40 - 65	Women	Brown	10 to 12	Yes	No	No	3 - 4	No	No	No	No	No	No	No	No	No	House	Yes	Yes	Slightly or moderately probable	Very serious	(No) Vaccine refusal
111502	Yes	< 40	Men	Others	10 to 12	No	No	No	3 - 4	No	No	No	No	No	No	No	No	No	House	No	Yes	Slightly or moderately probable	A little or moderate serious	(No) Vaccine refusal
111503	Yes	> 65	Women	Brown	10 to 12	No	No	No	1 - 2	No	No	No	No	No	No	No	No	No	House	Yes	Yes	Very probable	Very serious	(Yes)Vaccine acceptance	Yes	Up to R$50
111504	Yes	40 - 65	Men	Brown	10 to 12	No	No	No	3 - 4	No	No	No	Yes	No	No	No	No	No	House	No	Yes	Slightly or moderately probable	A little or moderate serious	(Yes)Vaccine acceptance	Yes	Up to R$50
111505	Yes	40 - 65	Women	Brown	10 to 12	No	No	No	1 - 2	No	No	No	No	No	No	No	No	No	House	No	Yes	Slightly or moderately probable	A little or moderate serious	(Yes)Vaccine acceptance	No
112022	Yes	40 - 65	Men	Brown	0 to 9	Yes	No	No	3 - 4	No	No	No	No	No	No	No	No	No	House	No	Yes	Very probable	A little or moderate serious	(No) Vaccine refusal
112025	Yes	40 - 65	Women	Brown	0 to 9	No	No	No	1 - 2	No	No	No	No	No	No	No	No	No	House	Yes	Yes	Slightly or moderately probable	A little or moderate serious	(Yes)Vaccine acceptance	Yes	Up to R$50
112043	Yes	< 40	Women	Brown	10 to 12	No	Yes	No	3 - 4	No	No	No	No	No	No	No	No	No	House	No	No	Slightly or moderately probable	Very serious	(Yes)Vaccine acceptance	Yes	Between R$151 and R$200
112045	Yes	> 65	Women	Brown	10 to 12	No	No	No	1 - 2	No	No	No	No	No	No	No	No	No	Apartment	Yes	Yes	Slightly or moderately probable	A little or moderate serious	(Yes)Vaccine acceptance	Yes	Up to R$50
112081	Yes	> 65	Women	Brown	10 to 12	No	No	No	> 4	Yes	Yes	No	Yes	No	No	No	No	No	House	Yes	Yes	Slightly or moderately probable	Very serious	(Yes)Vaccine acceptance	No
112084	Yes	40 - 65	Men	Brown	10 to 12	Yes	No	No	> 4	No	No	No	No	No	No	Yes	No	No	House	No	No	Very probable	Very serious	(Yes)Vaccine acceptance	No
112085	Yes	40 - 65	Men	Brown	0 to 9	Yes	Yes	No	1 - 2	No	No	No	No	No	No	No	No	No	House	No	No	Very probable	A little or moderate serious	(Yes)Vaccine acceptance	Yes	Between R$51 and R$100
112093	Yes	40 - 65	Women	Black	0 to 9	No	No	No	1 - 2	No	No	No	Yes	No	No	No	No	No	House	No	Yes	Slightly or moderately probable	A little or moderate serious	(Yes)Vaccine acceptance	Yes	Between R$51 and R$100
112105	Yes	> 65	Women	Black	0 to 9	No	No	No	1 - 2	No	No	No	No	No	No	No	No	No	House	No	Yes	Not probable	A little or moderate serious	(Yes)Vaccine acceptance	Yes	Up to R$50
112124	Yes	40 - 65	Women	Others	10 to 12	Yes	No	No	3 - 4	No	No	No	No	No	No	No	No	No	House	No	No	Not probable	Very serious	(Yes)Vaccine acceptance	Yes	Between R$151 and R$200
112141	Yes	> 65	Women	Black	0 to 9	No	No	No	1 - 2	No	No	No	No	No	No	No	No	No	House	Yes	No	Slightly or moderately probable	A little or moderate serious	(No) Vaccine refusal
112181	Yes	> 65	Women	Brown	0 to 9	No	No	No	1 - 2	No	No	No	No	No	No	No	No	No	House	Yes	Yes	Slightly or moderately probable	A little or moderate serious	(No) Vaccine refusal
112195	Yes	> 65	Women	Black	0 to 9	No	No	No	3 - 4	No	No	No	No	No	No	No	No	No	House	No	Yes	Slightly or moderately probable	Not serious	(No) Vaccine refusal
112215	Yes	40 - 65	Women	Black	0 to 9	No	No	No	1 - 2	No	No	No	No	No	No	No	No	No	House	No	Yes	Slightly or moderately probable	A little or moderate serious	(Yes)Vaccine acceptance	Yes	Up to R$50
112263	Yes	> 65	Women	Black	0 to 9	No	No	No	1 - 2	No	No	No	No	No	No	No	No	No	House	Yes	Yes	Slightly or moderately probable	A little or moderate serious	(Yes)Vaccine acceptance	No
112271	Yes	< 40	Women	Black	0 to 9	No	No	No	3 - 4	No	No	No	No	No	No	Yes	No	No	House	Yes	No	Slightly or moderately probable	A little or moderate serious	(Yes)Vaccine acceptance	No
112273	Yes	< 40	Men	Black	> 12	No	Yes	No	3 - 4	No	No	No	No	No	No	No	No	No	House	No	No	Slightly or moderately probable	A little or moderate serious	(Yes)Vaccine acceptance	Yes	More than R$200
112281	Yes	40 - 65	Women	Black	10 to 12	No	Yes	No	3 - 4	No	No	No	No	No	No	Yes	No	No	House	No	No	Slightly or moderately probable	Very serious	(No) Vaccine refusal
112282	Yes	40 - 65	Women	Black	> 12	Yes	Yes	No	3 - 4	Yes	Yes	No	Yes	No	No	Yes	No	No	House	Yes	No	Very probable	A little or moderate serious	(Yes)Vaccine acceptance	No
112284	Yes	40 - 65	Women	Black	0 to 9	No	No	No	3 - 4	No	No	No	No	No	No	No	No	No	House	Yes	No	Slightly or moderately probable	A little or moderate serious	(Yes)Vaccine acceptance	No
112285	Yes	> 65	Men	Black	0 to 9	No	No	No	1 - 2	No	No	No	Yes	No	No	No	No	No	House	No	Yes	Slightly or moderately probable	Not serious	(Yes)Vaccine acceptance	No
112293	Yes	> 65	Men	White	10 to 12	No	No	No	1 - 2	No	No	No	No	No	No	No	No	No	House	Yes	Yes	Slightly or moderately probable	A little or moderate serious	(Yes)Vaccine acceptance	No
112295	Yes	< 40	Women	Brown	10 to 12	Yes	Yes	No	3 - 4	No	No	No	No	No	No	No	No	No	House	No	No	Slightly or moderately probable	A little or moderate serious	(No) Vaccine refusal
112301	Yes	> 65	Men	Brown	0 to 9	No	No	No	3 - 4	No	No	No	Yes	No	No	No	No	No	House	Yes	Yes	Slightly or moderately probable	A little or moderate serious	(Yes)Vaccine acceptance	No
112302	Yes	> 65	Women	Black	0 to 9	No	No	No	> 4	No	No	No	No	No	No	No	No	No	House	Yes	Yes	Not probable	A little or moderate serious	(Yes)Vaccine acceptance	No
112303	Yes	> 65	Women	Black	0 to 9	No	No	No	1 - 2	No	No	No	No	No	No	No	No	No	House	Yes	No	Slightly or moderately probable	Not serious	(No) Vaccine refusal
112304	Yes	> 65	Men	Black	0 to 9	Yes	No	No	3 - 4	No	No	No	No	No	No	No	No	No	House	Yes	No	Slightly or moderately probable	A little or moderate serious	(Yes)Vaccine acceptance	No
112305	Yes	> 65	Women	Black	0 to 9	No	No	No	> 4	No	No	No	No	No	No	No	No	No	House	Yes	Yes	Slightly or moderately probable	Very serious	(Yes)Vaccine acceptance	No
112313	Yes	40 - 65	Women	Brown	10 to 12	No	No	No	3 - 4	No	No	No	No	No	No	No	No	No	House	Yes	No	Slightly or moderately probable	A little or moderate serious	(Yes)Vaccine acceptance	No
112314	Yes	< 40	Men	Brown	> 12	No	Yes	No	3 - 4	No	No	No	No	No	No	No	No	No	House	No	No	Slightly or moderately probable	A little or moderate serious	(Yes)Vaccine acceptance	Yes	Between R$151 and R$200
112323	Yes	< 40	Men	Brown	> 12	Yes	Yes	No	1 - 2	Yes	Yes	No	No	No	No	Yes	No	No	House	No	No	Slightly or moderately probable	Not serious	(Yes)Vaccine acceptance	No
112325	Yes	40 - 65	Women	Others	> 12	No	Yes	No	1 - 2	Yes	Yes	No	Yes	No	No	No	No	No	House	No	No	Slightly or moderately probable	A little or moderate serious	(Yes)Vaccine acceptance	No
112344	Yes	> 65	Women	Brown	0 to 9	Yes	No	No	1 - 2	No	No	No	No	No	No	No	No	No	House	Yes	Yes	Not probable	Not serious	(Yes)Vaccine acceptance	No
112372	Yes	< 40	Women	Brown	> 12	No	No	No	> 4	No	No	No	No	No	No	No	No	No	House	Yes	Yes	Slightly or moderately probable	A little or moderate serious	(Yes)Vaccine acceptance	Yes	Between R$151 and R$200
112385	Yes	> 65	Women	Brown	0 to 9	No	No	No	3 - 4	No	No	No	No	No	No	No	No	No	House	Yes	Yes	Slightly or moderately probable	A little or moderate serious	(Yes)Vaccine acceptance	No
112404	Yes	> 65	Women	Brown	10 to 12	No	No	No	1 - 2	No	No	No	No	No	No	No	No	No	House	Yes	Yes	Slightly or moderately probable	A little or moderate serious	(Yes)Vaccine acceptance	Yes	Between R$151 and R$200
112421	Yes	> 65	Women	White	10 to 12	No	No	No	1 - 2	No	No	No	No	No	No	No	No	No	House	No	Yes	Slightly or moderately probable	A little or moderate serious	(Yes)Vaccine acceptance	No
112425	Yes	40 - 65	Women	Black	0 to 9	Yes	No	No	1 - 2	No	No	No	Yes	No	No	No	No	No	Apartment	Yes	Yes	Not probable	A little or moderate serious	(Yes)Vaccine acceptance	No
112434	Yes	> 65	Women	Black	0 to 9	No	No	No	> 4	No	No	No	No	No	No	No	No	No	House	Yes	No	Not probable	Not serious	(Yes)Vaccine acceptance	No
112441	Yes	> 65	Women	Black	10 to 12	No	No	No	1 - 2	No	No	No	No	No	No	No	No	No	House	Yes	No	Not probable	Not serious	(Yes)Vaccine acceptance	No
112443	Yes	40 - 65	Women	Brown	0 to 9	No	Yes	Yes	1 - 2	No	No	No	No	No	No	No	No	No	House	No	No	Slightly or moderately probable	Not serious	(Yes)Vaccine acceptance	No
112462	Yes	> 65	Men	Black	0 to 9	Yes	No	No	> 4	No	No	No	No	No	No	No	No	No	House	Yes	Yes	Slightly or moderately probable	A little or moderate serious	(Yes)Vaccine acceptance	No
112465	Yes	40 - 65	Men	Brown	0 to 9	No	No	No	1 - 2	Yes	Yes	Yes	Yes	No	No	Yes	No	No	House	No	No	Slightly or moderately probable	Not serious	(Yes)Vaccine acceptance	No
112471	Yes	> 65	Women	Brown	0 to 9	No	No	No	3 - 4	No	No	No	No	No	No	No	No	No	House	No	No	Slightly or moderately probable	A little or moderate serious	(No) Vaccine refusal
112475	Yes	40 - 65	Women	Black	10 to 12	Yes	Yes	No	3 - 4	No	No	No	No	No	No	No	No	No	House	No	Yes	Slightly or moderately probable	A little or moderate serious	(Yes)Vaccine acceptance	No
112483	Yes	40 - 65	Women	Brown	10 to 12	Yes	Yes	No	> 4	Yes	Yes	No	No	No	No	Yes	No	No	House	No	Yes	Slightly or moderately probable	A little or moderate serious	(Yes)Vaccine acceptance	Yes	Between R$151 and R$200
112484	Yes	40 - 65	Men	Black	10 to 12	Yes	No	No	1 - 2	No	No	No	No	No	No	No	No	No	House	No	No	Not probable	A little or moderate serious	(No) Vaccine refusal
112502	Yes	40 - 65	Women	Black	> 12	No	Yes	No	1 - 2	No	No	No	No	No	No	No	No	No	House	No	Yes	Not probable	A little or moderate serious	(No) Vaccine refusal
109281	Yes	< 40	Men	Brown	0 to 9	Yes	No	No	3 - 4	No	No	No	Yes	No	No	No	No	No	House	No		Slightly or moderately probable	A little or moderate serious	(No) Vaccine refusal
112131	Yes	< 40	Women	Black	10 to 12	No	Yes	No	3 - 4	No	Yes	Yes	Yes	No	No	Yes	No	No	House	No	Yes	Very probable	Very serious	(Yes)Vaccine acceptance	No
112122	Yes	> 65	Men	Brown	10 to 12	Yes	No	No	3 - 4	No	No	No	No	No	No	No	No	No	House	No	Yes	Slightly or moderately probable	Very serious	(Yes)Vaccine acceptance	No
102183	Yes	40 - 65	Men	Brown	10 to 12	Yes	No	No	3 - 4	Yes	No	No	No	No	No	No	No	No	House	Yes	Yes	Slightly or moderately probable	Very serious	(Yes)Vaccine acceptance	No
105113	Yes	< 40	Women	Black	10 to 12	No	Yes	No	> 4	Yes	No	No	No	No	No	No	No	No	House	No	Yes	Very probable	Not serious	(No) Vaccine refusal
111081	Yes	< 40	Women	Brown	0 to 9	Yes	Yes	No	3 - 4	No	No	No	No	No	No	No	No	No	House	No	No	Slightly or moderately probable	A little or moderate serious	(No) Vaccine refusal
110413	Yes	40 - 65	Women	Brown	10 to 12	No	No	No	> 4	Yes	Yes	No	No	No	No	Yes	No	No	House	Yes	Yes	Very probable	Very serious	(Yes)Vaccine acceptance	No
104442	Yes	40 - 65	Women	White	0 to 9	No	Yes	No	> 4	No	No	No	No	No	No	No	No	No	House	No	Yes	Slightly or moderately probable	A little or moderate serious	(Yes)Vaccine acceptance	Yes	Up to R$50
110403	Yes	40 - 65	Men	Black	> 12	Yes	Yes	No	3 - 4	No	No	No	No	No	No	No	No	No	House	No	Yes	Slightly or moderately probable	A little or moderate serious	(Yes)Vaccine acceptance	Yes	Up to R$50
103133	Yes	40 - 65	Women	Black	10 to 12	No	No	No	3 - 4	Yes	No	No	No	No	No	No	No	No	House	Yes	Yes	Not probable	Very serious	(Yes)Vaccine acceptance	Yes	Between R$151 and R$200
111065	Yes	40 - 65	Women	Brown	10 to 12	Yes	Yes	No	3 - 4	No	Yes	No	Yes	No	No	No	No	No	House	No	No	Slightly or moderately probable	A little or moderate serious	(No) Vaccine refusal
111293	Yes	< 40	Men	Black	10 to 12	No	Yes	No	3 - 4	No	No	No	No	No	No	No	No	No	House	No	Yes	Slightly or moderately probable	Not serious	(Yes)Vaccine acceptance	Yes	Up to R$50
110215	Yes	< 40	Women	Black	10 to 12	No	Yes	No	3 - 4	Yes	Yes	No	No	No	No	Yes	No	No	House	Yes	Yes	Not probable	A little or moderate serious	(Yes)Vaccine acceptance	Yes	Up to R$50
111022	Yes	> 65	Women	Brown	10 to 12	No	No	No	3 - 4	No	No	No	No	No	No	No	No	No	House	Yes	Yes	Slightly or moderately probable	Very serious	(No) Vaccine refusal
111055	Yes	40 - 65	Women	Brown	0 to 9	Yes	No	No	1 - 2	No	No	No	No	No	No	No	No	No	House	Yes	Yes	Slightly or moderately probable	A little or moderate serious	(Yes)Vaccine acceptance	No
111185	Yes	40 - 65	Women	Brown	10 to 12	No	Yes	No	3 - 4	No	No	No	No	No	No	No	No	No	House	No	No	Slightly or moderately probable	Not serious	(Yes)Vaccine acceptance	No
111223	Yes	40 - 65	Women	Brown	0 to 9	Yes	No	No	1 - 2	No	No	No	No	No	No	No	No	No	House	No	No	Slightly or moderately probable	A little or moderate serious	(No) Vaccine refusal
112255	Yes	40 - 65	Men	Brown	0 to 9	No	No	No	1 - 2	No	No	No	No	No	No	No	No	No	House	No	No	Slightly or moderately probable	A little or moderate serious	(Yes)Vaccine acceptance	Yes	Up to R$50
104203	Yes	40 - 65	Men	White	10 to 12	No	No	No	> 4	No	No	No	No	No	No	Yes	No	No	House	No	No	Slightly or moderately probable	A little or moderate serious	(Yes)Vaccine acceptance	Yes	Up to R$50
103085	Yes	< 40	Women	Black	10 to 12	No	No	No	1 - 2	No	No	No	No	No	No	No	No	No	House	Yes	No	Slightly or moderately probable	Very serious	(Yes)Vaccine acceptance	Yes	Up to R$50
103093	Yes	40 - 65	Women	Brown	10 to 12	Yes	Yes	No	1 - 2	Yes	No	No	No	No	No	No	No	No	House	No	Yes	Not probable	Not serious	(Yes)Vaccine acceptance	No
103992	Yes	< 40	Women	Black	10 to 12	No	Yes	No	> 4	Yes	Yes	No	No	No	No	Yes	No	No	House	Yes	No	Slightly or moderately probable	A little or moderate serious	(Yes)Vaccine acceptance	Yes	Up to R$50
103993	Yes	> 65	Men	Brown	0 to 9	Yes	No	No	1 - 2	No	No	No	No	No	No	No	No	No	House	Yes	Yes	Slightly or moderately probable	A little or moderate serious	(Yes)Vaccine acceptance	Yes	Up to R$50
101052	Yes	40 - 65	Women	Brown	0 to 9	No	No	No	1 - 2	Yes	No	No	No	No	No	No	No	No	House	Yes	Yes	Slightly or moderately probable	A little or moderate serious	(Yes)Vaccine acceptance	No
102413	Yes	> 65	Women	Brown	0 to 9	Yes	No	No	1 - 2	No	No	No	No	No	No	No	No	No	House	Yes	Yes	Slightly or moderately probable	Very serious	(Yes)Vaccine acceptance	Yes	Up to R$50
102414	Yes	> 65	Women	Brown	0 to 9	Yes	No	No	1 - 2	Yes	Yes	Yes	Yes	Yes	Yes	No	No	No	House	No	No	Slightly or moderately probable	Very serious	(Yes)Vaccine acceptance	No
102461	Yes	> 65	Women	Brown	10 to 12	Yes	No	No	1 - 2	Yes	No	No	No	No	No	No	No	No	House	No	Yes	Slightly or moderately probable	A little or moderate serious	(Yes)Vaccine acceptance	Yes	Up to R$50
103262	Yes	> 65	Women	Brown	0 to 9	Yes	No	No	1 - 2	No	No	No	No	No	No	No	No	No	House	Yes	Yes	Slightly or moderately probable	A little or moderate serious	(Yes)Vaccine acceptance	No
103263	Yes	> 65	Women	Brown	10 to 12	No	No	No	1 - 2	Yes	No	No	No	No	No	No	No	No	House	No	Yes	Slightly or moderately probable	A little or moderate serious	(Yes)Vaccine acceptance	No
103325	Yes	< 40	Men	Brown	10 to 12	No	Yes	No	> 4	Yes	No	No	No	No	No	No	No	No	House	No	No	Slightly or moderately probable	Not serious	(Yes)Vaccine acceptance	Yes	Between R$51 and R$100
103332	Yes	40 - 65	Women	Brown	0 to 9	Yes	No	No	1 - 2	Yes	No	No	No	No	No	No	No	No	House	Yes	Yes	Slightly or moderately probable	Very serious	(Yes)Vaccine acceptance	Yes	Up to R$50
103503	Yes	> 65	Women	Black	0 to 9	No	No	No	> 4	Yes	No	No	No	No	No	No	No	No	House	Yes	No	Slightly or moderately probable	A little or moderate serious	(Yes)Vaccine acceptance	No
105343	Yes	< 40	Women	Brown	10 to 12	No	No	No	3 - 4	No	No	No	No	No	No	No	No	No	House	No	No	Slightly or moderately probable	A little or moderate serious	(Yes)Vaccine acceptance	Yes	Between R$51 and R$100
106053	Yes	40 - 65	Women	Brown	10 to 12	Yes	No	No	3 - 4	No	No	No	No	No	No	No	No	No	House	Yes	No	Slightly or moderately probable	A little or moderate serious	(Yes)Vaccine acceptance	Yes	Between R$151 and R$200
110092	Yes	> 65	Women	Brown	0 to 9	Yes	Yes	No	3 - 4	No	No	No	No	No	No	Yes	Yes	No	House	Yes	Yes	Very probable	Not serious	(Yes)Vaccine acceptance	No
110335	Yes	< 40	Women	Black	> 12	No	Yes	No	1 - 2	No	Yes	No	No	No	No	No	No	No	House	No	No	Slightly or moderately probable	Not serious	(Yes)Vaccine acceptance	Yes	More than R$200
111051	Yes	40 - 65	Women	Brown	10 to 12	Yes	Yes	No	1 - 2	No	No	No	No	No	No	No	No	No	House	No	Yes	Slightly or moderately probable	Not serious	(Yes)Vaccine acceptance	No
107075	Yes	> 65	Women	Brown	> 12	Yes	Yes	No	3 - 4	No	No	No	No	No	No	No	No	No	House	Yes	Yes	Slightly or moderately probable	Not serious	(Yes)Vaccine acceptance	Yes	Between R$51 and R$100
107434	Yes	> 65	Women	White	0 to 9	Yes	No	No	1 - 2	No	No	No	No	No	No	No	No	No	House	Yes	No	Slightly or moderately probable	A little or moderate serious	(Yes)Vaccine acceptance	Yes	Between R$51 and R$100
108365	Yes	40 - 65	Women	Brown	0 to 9	Yes	No	No	3 - 4	No	No	No	No	No	No	No	No	No	House	Yes	Yes	Slightly or moderately probable	A little or moderate serious	(Yes)Vaccine acceptance	Yes	Up to R$50
109032	Yes	40 - 65	Women	Brown	10 to 12	Yes	Yes	No	3 - 4	Yes	Yes	No	No	No	No	No	No	No	House	Yes	No	Very probable	Very serious	(No) Vaccine refusal
110082	Yes	> 65	Women	Brown	0 to 9	No	No	No	1 - 2	No	No	No	No	No	No	No	No	No	House	Yes	Yes	Slightly or moderately probable	A little or moderate serious	(Yes)Vaccine acceptance	No
110121	Yes	> 65	Men	Black	0 to 9	Yes	No	No	1 - 2	No	No	No	Yes	No	No	No	No	No	House	Yes	Yes	Not probable	Not serious	(Yes)Vaccine acceptance	Yes	Up to R$50
110122	Yes	< 40	Women	Brown	> 12	Yes	Yes	No	3 - 4	No	No	No	No	No	No	No	No	No	House	No	No	Slightly or moderately probable	A little or moderate serious	(Yes)Vaccine acceptance	Yes	Between R$151 and R$200
110242	Yes	40 - 65	Men	Brown	0 to 9	Yes	No	No	1 - 2	No	No	No	No	No	No	No	No	No	House	Yes	Yes	Slightly or moderately probable	Very serious	(Yes)Vaccine acceptance	No
110333	Yes	40 - 65	Women	Brown	0 to 9	Yes	No	No	> 4	No	No	No	No	No	No	No	No	No	House	Yes	Yes	Slightly or moderately probable	Very serious	(Yes)Vaccine acceptance	Yes	Up to R$50
110431	Yes	> 65	Women	Black	10 to 12	No	No	No	1 - 2	Yes	No	No	No	No	No	Yes	No	No	House	Yes	Yes	Slightly or moderately probable	A little or moderate serious	(Yes)Vaccine acceptance	Yes	Up to R$50
110444	Yes	40 - 65	Women	Black	0 to 9	Yes	No	No	3 - 4	No	No	No	No	No	No	No	No	No	House	Yes	No	Slightly or moderately probable	A little or moderate serious	(Yes)Vaccine acceptance	No
110461	Yes	> 65	Men	Black	0 to 9	Yes	No	No	1 - 2	Yes	No	No	No	No	No	No	No	No	House	Yes	Yes	Very probable	Very serious	(Yes)Vaccine acceptance	Yes	Up to R$50
110475	Yes	< 40	Men	Brown	10 to 12	No	Yes	No	3 - 4	No	No	No	No	No	No	No	No	No	House	No	Yes	Very probable	A little or moderate serious	(Yes)Vaccine acceptance	No
110483	Yes	40 - 65	Women	Brown	0 to 9	Yes	No	No	3 - 4	No	No	No	No	No	No	No	No	No	House	Yes	Yes	Not probable	Very serious	(No) Vaccine refusal
110491	Yes	40 - 65	Women	Brown	0 to 9	Yes	Yes	No	1 - 2	Yes	Yes	No	No	No	No	No	No	No	House	No	No	Slightly or moderately probable	A little or moderate serious	(Yes)Vaccine acceptance	Yes	More than R$200
112055	Yes	40 - 65	Women	Brown	10 to 12	Yes	Yes	No	1 - 2	No	No	No	No	No	No	No	No	No	House	Yes	Yes	Very probable	Very serious	(Yes)Vaccine acceptance	Yes	Up to R$50
102062	Yes	40 - 65	Women	Brown	0 to 9	No	No	No	3 - 4	Yes	No	No	No	No	No	Yes	No	No	House	Yes	Yes	Slightly or moderately probable	Very serious	(Yes)Vaccine acceptance	Yes	Up to R$50
101025	Yes	> 65	Men	Brown	0 to 9	Yes	No	No	1 - 2	Yes	Yes	No	Yes	No	No	Yes	No	No	House	Yes	Yes	Slightly or moderately probable	Not serious	(Yes)Vaccine acceptance	Yes	Between R$101 and R$150
103411	Yes	40 - 65	Women	Brown	10 to 12	No	No	No	3 - 4	No	No	No	No	No	No	No	No	No	House	Yes	Yes	Not probable	A little or moderate serious	(Yes)Vaccine acceptance	Yes	Up to R$50
105445	Yes	40 - 65	Women	Black	0 to 9	Yes	No	No	1 - 2	Yes	No	No	No	No	No	No	No	No	House	Yes	Yes	Slightly or moderately probable	A little or moderate serious	(No) Vaccine refusal
107133	Yes	> 65	Women	White	0 to 9	Yes	Yes	No	1 - 2	Yes	No	No	No	No	No	No	No	No	House	No	No	Slightly or moderately probable	A little or moderate serious	(Yes)Vaccine acceptance	Yes	Up to R$50
102185	Yes	> 65	Women	Black	0 to 9	No	No	No	> 4	No	No	No	Yes	No	No	No	No	No	House	Yes	Yes	Slightly or moderately probable	A little or moderate serious	(Yes)Vaccine acceptance	Yes	Up to R$50
102241	Yes	> 65	Women	Black	0 to 9	Yes	No	No	3 - 4	Yes	No	No	No	No	No	No	No	No	House	Yes	Yes	Slightly or moderately probable	A little or moderate serious	(Yes)Vaccine acceptance	Yes	Up to R$50
103433	Yes	40 - 65	Women	Black	10 to 12	Yes	Yes	No	3 - 4	No	No	No	No	No	No	No	No	No	House	No	Yes	Slightly or moderately probable	A little or moderate serious	(Yes)Vaccine acceptance	Yes	Up to R$50
105175	Yes	< 40	Men	Black	> 12	No	Yes	No	3 - 4	Yes	Yes	No	No	No	No	No	No	No	House	No	No	Slightly or moderately probable	A little or moderate serious	(Yes)Vaccine acceptance	Yes	Between R$101 and R$150
106114	Yes	40 - 65	Women	Brown	> 12	No	Yes	No	3 - 4	No	No	No	No	No	No	No	No	No	House	No	No	Slightly or moderately probable	Very serious	(Yes)Vaccine acceptance	No
106105	Yes	40 - 65	Women	Black	10 to 12	Yes	Yes	No	3 - 4	Yes	No	No	Yes	No	No	No	No	No	House	No	Yes	Slightly or moderately probable	A little or moderate serious	(Yes)Vaccine acceptance	Yes	Up to R$50
107092	Yes	< 40	Men	Black	0 to 9	No	Yes	No	3 - 4	Yes	No	No	Yes	No	No	No	No	No	House	No	Yes	Very probable	Not serious	(Yes)Vaccine acceptance	Yes	Up to R$50
108202	Yes	40 - 65	Men	Black	0 to 9	Yes	No	No	3 - 4	Yes	Yes	Yes	No	No	No	No	No	No	House	Yes	Yes	Slightly or moderately probable	Very serious	(Yes)Vaccine acceptance	Yes	Up to R$50
108231	Yes	40 - 65	Men	Black	10 to 12	No	No	No	3 - 4	No	Yes	No	No	No	No	Yes	No	No	House	Yes	Yes	Slightly or moderately probable	A little or moderate serious	(Yes)Vaccine acceptance	Yes	Up to R$50
110414	Yes	< 40	Men	Black	10 to 12	No	No	No	1 - 2	Yes	Yes	No	No	No	No	No	No	No	House	No	Yes	Very probable	A little or moderate serious	(Yes)Vaccine acceptance	Yes	Up to R$50
111021	Yes	< 40	Men	Brown	> 12	No	No	No	3 - 4	No	No	No	No	No	No	No	No	No	House	No		Slightly or moderately probable	A little or moderate serious	(Yes)Vaccine acceptance	No
111082	Yes	40 - 65	Women	Brown	0 to 9	No	No	No	3 - 4	No	No	No	No	No	No	No	No	No	House	No	Yes	Slightly or moderately probable	A little or moderate serious	(Yes)Vaccine acceptance	No
111094	Yes	> 65	Women	Brown	10 to 12	Yes	No	No	1 - 2	No	No	No	No	No	No	No	No	No	House	No	Yes	Slightly or moderately probable	A little or moderate serious	(Yes)Vaccine acceptance	Yes	Up to R$50
111253	Yes	40 - 65	Women	Brown	10 to 12	No	Yes	No	1 - 2	No	No	No	No	No	No	No	No	No	House	No	No	Slightly or moderately probable	A little or moderate serious	(Yes)Vaccine acceptance	No
111345	Yes	40 - 65	Women	Brown	10 to 12	Yes	No	No	> 4	No	Yes	Yes	Yes	No	No	Yes	No	No	House	No	Yes	Slightly or moderately probable	A little or moderate serious	(Yes)Vaccine acceptance	No
111352	Yes	< 40	Men	Brown	10 to 12	Yes	Yes	No	3 - 4	Yes	Yes	No	No	No	No	Yes	No	No	House	No	Yes	Slightly or moderately probable	A little or moderate serious	(No) Vaccine refusal
103413	Yes	40 - 65	Women	Brown	10 to 12	Yes	Yes	No	3 - 4	Yes	Yes	No	No	No	No	No	No	No	House	Yes	No	Very probable	A little or moderate serious	(Yes)Vaccine acceptance	Yes	Up to R$50
103374	Yes	40 - 65	Women	Brown	10 to 12	No	Yes	No	> 4	No	No	No	No	No	No	Yes	Yes	Yes	House	Yes	No	Slightly or moderately probable	Not serious	(Yes)Vaccine acceptance	Yes	Up to R$50
103091	Yes	> 65	Women	Brown	0 to 9	No	No	No	3 - 4	No	No	No	No	No	No	No	No	No	House	Yes	Yes	Slightly or moderately probable	A little or moderate serious	(Yes)Vaccine acceptance	No
103194	Yes	40 - 65	Women	Brown	0 to 9	No	No	No	3 - 4	Yes	No	No	No	No	No	No	No	No	House	Yes	Yes	Slightly or moderately probable	Very serious	(Yes)Vaccine acceptance	No
103495	Yes	40 - 65	Women	Brown	10 to 12	Yes	No	No	3 - 4	Yes	Yes	No	No	No	No	Yes	No	No	House	No	Yes	Very probable	A little or moderate serious	(Yes)Vaccine acceptance	Yes	Between R$51 and R$100
104483	Yes	40 - 65	Women	Brown	10 to 12	No	Yes	No	> 4	No	No	No	No	No	No	No	No	No	House	Yes	No	Slightly or moderately probable	A little or moderate serious	(No) Vaccine refusal
109371	Yes	40 - 65	Women	Brown	0 to 9	Yes	No	No	3 - 4	No	No	No	No	No	No	No	No	No	House	No	Yes	Slightly or moderately probable	A little or moderate serious	(Yes)Vaccine acceptance	Yes	More than R$200
103053	Yes	40 - 65	Men	Black	10 to 12	Yes	Yes	No	1 - 2	Yes	No	No	No	No	No	No	No	No	House	No		Very probable	A little or moderate serious	(No) Vaccine refusal
107084	Yes	> 65	Men	Black	0 to 9	Yes	Yes	No	3 - 4	No	No	No	No	No	No	No	No	No	House	Yes	Yes	Slightly or moderately probable	A little or moderate serious	(Yes)Vaccine acceptance	Yes	More than R$200
105194	Yes	40 - 65	Women	Brown	10 to 12	Yes	No	No	3 - 4	Yes	No	No	No	No	No	No	No	No	House	No	Yes	Slightly or moderately probable	A little or moderate serious	(Yes)Vaccine acceptance	Yes	Up to R$50
112094	Yes	< 40	Men	Black	10 to 12	No	Yes	No	3 - 4	No	No	No	No	No	No	No	No	No	House	No	No	Very probable	A little or moderate serious	(Yes)Vaccine acceptance	Yes	Up to R$50
103044	Yes	40 - 65	Men	Brown	0 to 9	No	No	No	3 - 4	No	No	No	Yes	No	No	Yes	Yes	Yes	House	No	Yes	Very probable	A little or moderate serious	(Yes)Vaccine acceptance	Yes	Up to R$50
103323	Yes	40 - 65	Women	Brown	10 to 12	Yes	No	No	3 - 4	No	No	No	No	No	No	Yes	No	No	House	Yes	Yes	Very probable	A little or moderate serious	(Yes)Vaccine acceptance	No
110462	Yes	> 65	Women	Black	0 to 9	No	No	No	> 4	No	No	No	No	No	No	No	No	No	House	No	Yes	Very probable	Very serious	(Yes)Vaccine acceptance	No
102025	Yes	40 - 65	Women	Brown	10 to 12	Yes	Yes	No	3 - 4	Yes	Yes	No	No	No	No	No	No	No	House	Yes	Yes	Slightly or moderately probable	A little or moderate serious	(Yes)Vaccine acceptance	No
101153	Yes	< 40	Women	Brown	10 to 12	No	No	No	> 4	Yes	No	No	No	No	No	Yes	No	No	House	No	No	Very probable	A little or moderate serious	(No) Vaccine refusal
106194	Yes	> 65	Women	Black	0 to 9	No	No	No	> 4	No	No	No	No	No	No	Yes	No	No	House	Yes	Yes	Very probable	Very serious	(Yes)Vaccine acceptance	Yes	More than R$200
109081	Yes	< 40	Women	Brown	10 to 12	No	Yes	No	1 - 2	Yes	No	No	Yes	No	No	Yes	No	No	House	No	No	Slightly or moderately probable	A little or moderate serious	(Yes)Vaccine acceptance	Yes	Up to R$50
110321	Yes	< 40	Men	Black	> 12	No	Yes	No	> 4	No	No	No	No	No	No	No	No	No	House	No	No	Slightly or moderately probable	A little or moderate serious	(No) Vaccine refusal
111455	Yes	< 40	Women	Brown	10 to 12	No	Yes	No	> 4	Yes	No	No	No	No	No	No	No	No	House	No	Yes	Very probable	Very serious	(Yes)Vaccine acceptance	Yes	More than R$200
111054	Yes	40 - 65	Men	Black	0 to 9	Yes	Yes	No	1 - 2	No	No	No	No	No	No	No	No	No	House	Yes	Yes	Slightly or moderately probable	A little or moderate serious	(Yes)Vaccine acceptance	Yes	Up to R$50
111231	Yes	< 40	Women	Black	10 to 12	No	Yes	No	1 - 2	No	No	No	No	No	No	No	No	No	House	No	No	Very probable	A little or moderate serious	(Yes)Vaccine acceptance	No
101381	Yes	> 65	Women	White	10 to 12	No	No	No	3 - 4	No	No	No	No	No	No	No	No	No	Apartment	No	Yes	Not probable	A little or moderate serious	(No) Vaccine refusal
105442	Yes	40 - 65	Women	Brown	10 to 12	No	No	No		No	No	No	No	No	No		No			No	No	Slightly or moderately probable	A little or moderate serious	(No) Vaccine refusal
106033	Yes	40 - 65	Women	Black	10 to 12	Yes	No	No		Yes	Yes	No	Yes	No	No		No			Yes	Yes	Not probable	A little or moderate serious	(Yes)Vaccine acceptance	Yes	More than R$200
108225	Yes	40 - 65	Women	Brown	0 to 9	Yes	Yes	No		No	No	No	No	No	No		No			Yes	Yes	Slightly or moderately probable	A little or moderate serious	(Yes)Vaccine acceptance	Yes	Up to R$50
106465	Yes	40 - 65	Women	Brown	10 to 12	No	No	No		Yes	No	No	No	No	No		No			Yes	Yes	Slightly or moderately probable	Very serious	(Yes)Vaccine acceptance	No
107062	Yes	> 65	Men	White	0 to 9	Yes	No	No		Yes	No	No	No	No	No		No			Yes	Yes	Not probable	A little or moderate serious	(Yes)Vaccine acceptance	No
108015	Yes	< 40	Women	Black	10 to 12	No	No	No		No	No	No	No	No	No		No			No	Yes	Slightly or moderately probable	A little or moderate serious	(Yes)Vaccine acceptance	Yes	Between R$51 and R$100
109314	Yes	> 65	Men	Black	0 to 9	No	No	No		No	No	No	No	No	No		No			Yes	Yes	Slightly or moderately probable	A little or moderate serious	(No) Vaccine refusal
109405	Yes	40 - 65	Women	Black	> 12	No	Yes	No		No	No	No	No	No	No		No			Yes	No	Slightly or moderately probable	A little or moderate serious	(Yes)Vaccine acceptance	Yes	Up to R$50
110191	Yes	> 65	Women	Brown	0 to 9	Yes	No	No		No	No	No	No	No	No		No			Yes	No	Slightly or moderately probable	A little or moderate serious	(Yes)Vaccine acceptance	No
110263	Yes	< 40	Men	Black	10 to 12	No	Yes	No	3 - 4	No	No	No	No	No	No	No	No	No	House	No	No	Very probable	A little or moderate serious	(Yes)Vaccine acceptance	Yes	Between R$51 and R$100
110315	Yes	> 65	Women	Black	0 to 9	Yes	No	No		No	No	No	No	No	No		No			Yes	Yes	Slightly or moderately probable	Very serious	(Yes)Vaccine acceptance	Yes	Up to R$50
110323	Yes	40 - 65	Men	Black	0 to 9	No	No	No		No	No	No	No	No	No		No			No	Yes	Slightly or moderately probable	A little or moderate serious	(No) Vaccine refusal
110502	Yes	40 - 65	Women	Brown	10 to 12	Yes	Yes	No		Yes	No	No	No	No	No		No			Yes	Yes	Slightly or moderately probable	A little or moderate serious	(Yes)Vaccine acceptance	Yes	Between R$151 and R$200
111011	Yes	40 - 65	Men	Brown	10 to 12	No	No	No		No	No	No	No	No	No		No			No	No	Slightly or moderately probable	A little or moderate serious	(Yes)Vaccine acceptance	No
111014	Yes	> 65	Men	Black	0 to 9	Yes	No	No		Yes	No	No	No	No	No		No			Yes	Yes	Slightly or moderately probable	A little or moderate serious	(Yes)Vaccine acceptance	No
111295	Yes	> 65	Women	Black	0 to 9	Yes	No	No		No	No	No	No	No	No		No			Yes	Yes	Slightly or moderately probable	A little or moderate serious	(Yes)Vaccine acceptance	Yes	Up to R$50
111411	Yes	40 - 65	Men	Black	0 to 9	Yes	No	No		No	No	No	No	No	No		No			Yes	Yes	Slightly or moderately probable	A little or moderate serious	(Yes)Vaccine acceptance	Yes	Up to R$50
111431	Yes	> 65	Men	White	10 to 12	Yes	No	No		Yes	No	No	No	No	No		No			No	Yes	Slightly or moderately probable	A little or moderate serious	(Yes)Vaccine acceptance	Yes	Up to R$50
111432	Yes	40 - 65	Women	Black	10 to 12	No	No	No		No	No	No	No	No	No		No			Yes	No	Slightly or moderately probable	A little or moderate serious	(Yes)Vaccine acceptance	Yes	Up to R$50
111433	Yes	< 40	Men	Brown	10 to 12	No	No	No		No	No	No	No	No	No		No			No	No	Slightly or moderately probable	A little or moderate serious	(No) Vaccine refusal
111434	Yes	< 40	Men	Black	10 to 12	No	No	No		Yes	Yes	Yes	Yes	No	No		No			No	Yes	Slightly or moderately probable	Not serious	(No) Vaccine refusal
111435	Yes	< 40	Men	Black	10 to 12	No	Yes	No		Yes	Yes	Yes	Yes	No	No		No			No	Yes	Slightly or moderately probable	Not serious	(Yes)Vaccine acceptance	Yes	Up to R$50
111462	Yes	> 65	Men	Black	0 to 9	Yes	No	No		No	No	No	No	No	No		No			No	Yes	Slightly or moderately probable	A little or moderate serious	(Yes)Vaccine acceptance	Yes	Up to R$50
111491	Yes	40 - 65	Women	Brown	10 to 12	No	No	No		Yes	No	No	No	No	No		No			Yes	Yes	Slightly or moderately probable	A little or moderate serious	(Yes)Vaccine acceptance	Yes	Up to R$50
111494	Yes	40 - 65	Men	Brown	10 to 12	No	No	No		No	No	No	No	No	No		No			No	No	Very probable	A little or moderate serious	(Yes)Vaccine acceptance	Yes	Up to R$50
112242	Yes	40 - 65	Women	Brown	0 to 9	No	Yes	No	> 4	No	No	No	No	No	No	No	No	No	House	No	No	Very probable	A little or moderate serious	(Yes)Vaccine acceptance	Yes	Between R$101 and R$150
103104	Yes	> 65	Women	Black	0 to 9	No	No	No	1 - 2	Yes	No	No	No	No	No	No	No	No	House	Yes	Yes	Not probable	A little or moderate serious	(Yes)Vaccine acceptance	Yes	Up to R$50
107175	Yes	40 - 65	Women	White	10 to 12	Yes	No	No	3 - 4	Yes	No	No	No	No	No	No	No	No	House	Yes	No	Not probable	Not serious	(Yes)Vaccine acceptance	Yes	Between R$51 and R$100
104414	Yes	40 - 65	Men	Brown	10 to 12	No	Yes	No	1 - 2	No	No	No	No	No	No	No	No	No	House	No	No	Slightly or moderately probable	A little or moderate serious	(Yes)Vaccine acceptance	No
107303	Yes	40 - 65	Women	Black	10 to 12	No	No	No	> 4	No	Yes	No	No	No	No	Yes	No	No	House	No	No	Very probable	Very serious	(Yes)Vaccine acceptance	Yes	More than R$200
101015	Yes	40 - 65	Men	White	> 12	No	Yes	No	1 - 2	Yes	Yes	No	Yes	No	No	No	No	No	Apartment	No	Yes	Very probable	A little or moderate serious	(Yes)Vaccine acceptance	Yes	More than R$200
102071	Yes	> 65	Women	Brown	10 to 12	No	No	No	1 - 2	No	No	No	No	No	No	No	No	No	Apartment	Yes	Yes	Not probable	A little or moderate serious	(Yes)Vaccine acceptance	Yes	Up to R$50
103431	Yes	40 - 65	Women	Black	10 to 12	Yes	No	No	1 - 2	Yes	Yes	No	No	No	No	No	No	No	House	No	No	Slightly or moderately probable	A little or moderate serious	(Yes)Vaccine acceptance	Yes	Up to R$50
104191	Yes	> 65	Women	Others	0 to 9	No	No	No	1 - 2	No	No	No	No	No	No	No	No	No	House	Yes	Yes	Slightly or moderately probable	Very serious	(Yes)Vaccine acceptance	Yes	Up to R$50
104385	Yes	40 - 65	Men	Black	10 to 12	Yes	Yes	No	1 - 2	No	No	No	No	No	No	No	No	No	House	No	No	Slightly or moderately probable	A little or moderate serious	(Yes)Vaccine acceptance	No
105014	Yes	< 40	Men	Black	10 to 12	Yes	Yes	No	1 - 2	No	No	No	No	No	No	No	No	No	House	No		Slightly or moderately probable	A little or moderate serious	(Yes)Vaccine acceptance	No
104181	Yes	40 - 65	Men	Black	10 to 12	No	Yes	No	1 - 2	No	No	No	No	No	No	No	No	No	House	No	No	Slightly or moderately probable	A little or moderate serious	(Yes)Vaccine acceptance	Yes	Up to R$50
104444	Yes	40 - 65	Men	Black	10 to 12	No	Yes	No	1 - 2	No	No	No	No	No	No	No	No	No	House	No	No	Slightly or moderately probable	A little or moderate serious	(No) Vaccine refusal
108333	Yes	40 - 65	Men	Black	0 to 9	Yes	Yes	No	3 - 4	No	No	No	No	No	No	No	No	No	House	Yes	Yes	Slightly or moderately probable	A little or moderate serious	(Yes)Vaccine acceptance	No
108384	Yes	40 - 65	Women	Brown	10 to 12	No	Yes	No	1 - 2	No	No	No	No	No	No	No	No	No	House	No	No	Slightly or moderately probable	A little or moderate serious	(No) Vaccine refusal
108432	Yes	40 - 65	Women	Black	10 to 12	No	Yes	No	1 - 2	No	No	No	No	No	No	No	No	No	House	Yes	Yes	Slightly or moderately probable	A little or moderate serious	(No) Vaccine refusal
109203	Yes	40 - 65	Women	Brown	0 to 9	No	Yes	No	3 - 4	No	No	No	No	No	No	No	No	No	House	No	Yes	Slightly or moderately probable	Not serious	(No) Vaccine refusal
112413	Yes	< 40	Men	Black	10 to 12	No	Yes	No	3 - 4	No	No	No	No	No	No	No	No	No	House	No	No	Not probable	Not serious	(No) Vaccine refusal
108025	Yes	< 40	Women	Black	> 12	No	No	No	3 - 4	Yes	Yes	Yes	No	No	No	No	No	No	House	No		Very probable	Not serious	(Yes)Vaccine acceptance	Yes	Up to R$50
108194	Yes	> 65	Women	Black	0 to 9	No	No	No	1 - 2	No	No	No	No	No	No	No	No	No	House	Yes	No	Slightly or moderately probable	A little or moderate serious	(No) Vaccine refusal
108211	Yes	< 40	Women	Brown	10 to 12	No	No	No	3 - 4	No	No	No	No	No	No	No	No	No	House	Yes		Slightly or moderately probable	Very serious	(Yes)Vaccine acceptance	No
108263	Yes	> 65	Women	Black	0 to 9	No	No	No	1 - 2	No	No	No	No	No	No	No	No	No	House	Yes	Yes	Slightly or moderately probable	A little or moderate serious	(Yes)Vaccine acceptance	No
108264	Yes	> 65	Men	Brown	0 to 9	Yes	No	No	3 - 4	No	No	No	No	No	No	No	No	No	House	Yes	No	Slightly or moderately probable	A little or moderate serious	(Yes)Vaccine acceptance	No
108271	Yes	40 - 65	Women	Black	0 to 9	No	No	No	> 4	No	No	No	No	No	No	No	No	No	House	Yes	Yes	Not probable	Not serious	(No) Vaccine refusal
108275	Yes	> 65	Women	Black	0 to 9	Yes	No	No	1 - 2	Yes	No	No	No	No	No	No	No	No	House	Yes	Yes	Slightly or moderately probable	Not serious	(Yes)Vaccine acceptance	Yes	Between R$51 and R$100
108314	Yes	40 - 65	Women	Others	0 to 9	No	No	No	1 - 2	Yes	No	No	No	No	No	No	No	No	House	Yes	Yes	Very probable	A little or moderate serious	(Yes)Vaccine acceptance	Yes	Between R$51 and R$100
108315	Yes	> 65	Women	White	0 to 9	No	No	No	3 - 4	No	No	No	No	No	No	No	No	No	House	No	Yes	Slightly or moderately probable	A little or moderate serious	(Yes)Vaccine acceptance	No
108334	Yes	< 40	Men	Black	10 to 12	Yes	Yes	No	3 - 4	No	Yes	No	No	No	No	No	No	No	House	Yes	Yes	Very probable	Not serious	(Yes)Vaccine acceptance	Yes	Between R$51 and R$100
108353	Yes	> 65	Men	Brown	0 to 9	Yes	Yes	No	3 - 4	Yes	No	No	No	No	No	No	No	No	House	Yes	Yes	Very probable	Not serious	(Yes)Vaccine acceptance	Yes	Between R$151 and R$200
108381	Yes	> 65	Women	Black	10 to 12	No	No	No	1 - 2	No	No	No	No	No	No	No	No	No	House	Yes	Yes	Slightly or moderately probable	A little or moderate serious	(Yes)Vaccine acceptance	Yes	Between R$51 and R$100
108383	Yes	< 40	Men	Brown	0 to 9	No	Yes	No	3 - 4	No	No	No	No	No	No	No	No	No	House	No	No	Slightly or moderately probable	A little or moderate serious	(No) Vaccine refusal
108391	Yes	40 - 65	Women	Brown	10 to 12	Yes	No	No	3 - 4	Yes	No	No	No	No	No	No	No	No	House	Yes	No	Slightly or moderately probable	A little or moderate serious	(No) Vaccine refusal
108425	Yes	40 - 65	Women	Black	0 to 9	No	No	No	1 - 2	No	No	No	No	No	No	Yes	No	No	House	No	Yes	Slightly or moderately probable	A little or moderate serious	(No) Vaccine refusal
108431	Yes	40 - 65	Women	Black	10 to 12	Yes	No	No	3 - 4	No	No	No	No	No	No	No	No	No	House	Yes	Yes	Slightly or moderately probable	A little or moderate serious	(Yes)Vaccine acceptance	Yes	Between R$151 and R$200
108442	Yes	40 - 65	Women	Black	10 to 12	Yes	No	No	3 - 4	Yes	Yes	No	No	No	No	Yes	No	No	House	Yes	No	Not probable	A little or moderate serious	(Yes)Vaccine acceptance	No
109155	Yes	> 65	Women	Brown	0 to 9	Yes	No	No	3 - 4	No	No	No	No	No	No	No	No	No	House	Yes		Not probable	A little or moderate serious	(Yes)Vaccine acceptance	Yes	Up to R$50
109202	Yes	> 65	Women	Brown	0 to 9	No	No	No	1 - 2	No	No	No	No	No	No	No	No	No	House	Yes	No	Slightly or moderately probable	Not serious	(Yes)Vaccine acceptance	Yes	Up to R$50
109213	Yes	> 65	Women	Black	10 to 12	No	No	No	1 - 2	Yes	No	No	No	No	No	No	No	No	Apartment	Yes	Yes	Slightly or moderately probable	Not serious	(Yes)Vaccine acceptance	Yes	Between R$51 and R$100
112063	Yes	40 - 65	Men	Brown	10 to 12	Yes	No	No	1 - 2	No	No	No	No	No	No	No	No	No	House	No	Yes	Slightly or moderately probable	A little or moderate serious	(Yes)Vaccine acceptance	Yes	Up to R$50
112112	Yes	40 - 65	Men	Brown	0 to 9	Yes	Yes	No	3 - 4	No	No	No	No	No	No	No	No	No	House	No	No	Very probable	A little or moderate serious	(Yes)Vaccine acceptance	Yes	Between R$51 and R$100
112275	Yes	< 40	Women	Black	> 12	Yes	Yes	Yes	1 - 2	No	Yes	No	No	No	No	No	No	No	House	No	Yes	Very probable	A little or moderate serious	(Yes)Vaccine acceptance	Yes	Between R$51 and R$100
112424	Yes	< 40	Women	Brown	10 to 12	Yes	Yes	No	3 - 4	No	No	No	No	No	No	No	No	No	House	No	Yes	Slightly or moderately probable	Not serious	(Yes)Vaccine acceptance	No
103493	Yes	< 40	Men	Black	10 to 12	No	Yes	No	1 - 2	Yes	Yes	Yes	No	No	No	No	No	No	House	No		Very probable	A little or moderate serious	(Yes)Vaccine acceptance	Yes	Between R$51 and R$100
108392	Yes	< 40	Men	Black	10 to 12	No	No	No	1 - 2	No	No	No	No	No	No	No	No	No	House	Yes	Yes	Slightly or moderately probable	A little or moderate serious	(Yes)Vaccine acceptance	Yes	Between R$51 and R$100
103253	Yes	< 40	Women	Black	> 12	No	Yes	No	3 - 4	Yes	Yes	Yes	Yes	No	No	Yes	No		House	No		Very probable	A little or moderate serious	(Yes)Vaccine acceptance	Yes	Up to R$50
109122	Yes	40 - 65	Women	Brown	10 to 12	No	No	No	> 4	No	No	No	No	No	No	No	No	No	House	No	Yes	Very probable	A little or moderate serious	(Yes)Vaccine acceptance	Yes	Between R$51 and R$100
104464	Yes	< 40	Women	Brown	0 to 9	Yes	Yes	No	> 4	No	No	No	No	No	No	No	No	No	House	No	No	Slightly or moderately probable	A little or moderate serious	(Yes)Vaccine acceptance	Yes	Up to R$50
109024	Yes	40 - 65	Women	Black	10 to 12	Yes	Yes	Yes	3 - 4	No	No	No	No	No	No	No	No	No	House	No	Yes	Slightly or moderately probable	Not serious	(Yes)Vaccine acceptance	No
108414	Yes	< 40	Men	Black	0 to 9	No	Yes	No	> 4	No	No	No	No	No	No	No	No	No	House	No	No	Slightly or moderately probable	Not serious	(Yes)Vaccine acceptance	Yes	Between R$51 and R$100
107211	Yes	< 40	Women	Brown	10 to 12	No	Yes	No	3 - 4	Yes	No	No	No	No	No	No	No	No	House	No	Yes	Slightly or moderately probable	Very serious	(No) Vaccine refusal
106073	Yes	40 - 65	Women	Brown	10 to 12	Yes	No	No	3 - 4	No	No	No	No	No	No	No	No	No	House	Yes	Yes	Very probable	A little or moderate serious	(Yes)Vaccine acceptance	Yes	Up to R$50
112134	Yes	40 - 65	Men	Brown	10 to 12	Yes	Yes	No	3 - 4	No	No	No	Yes	No	No	No	No	No	House	Yes	Yes	Not probable	Very serious	(Yes)Vaccine acceptance	Yes	Up to R$50
107131	Yes	40 - 65	Men	Brown	10 to 12	Yes	Yes	No	3 - 4	Yes	Yes	No	No	No	No	Yes	No	No	Apartment	No	No	Slightly or moderately probable	A little or moderate serious	(Yes)Vaccine acceptance	Yes	Between R$151 and R$200
101113	Yes	> 65	Women	Brown	10 to 12	No	No	No	1 - 2	No	No	No	No	No	No	No	No	No	House	Yes	Yes	Not probable	A little or moderate serious	(No) Vaccine refusal
106201	Yes	> 65	Women	White	> 12	Yes	No	No	> 4	Yes	No	No	No	No	No	No	No	No	Apartment	Yes	Yes	Slightly or moderately probable	Very serious	(Yes)Vaccine acceptance	Yes	More than R$200
101402	Yes	40 - 65	Women	Black	> 12	Yes	Yes	No	1 - 2	Yes	No	No	No	No	No	No	No	No	House	Yes	No	Slightly or moderately probable	A little or moderate serious	(Yes)Vaccine acceptance	No
111312	Yes	< 40	Women	Black	10 to 12	No	Yes	No	> 4	No	No	No	No	No	No	No	No	No	House	No	Yes	Very probable	Not serious	(Yes)Vaccine acceptance	No
112324	Yes	< 40	Women	Brown	> 12	No	Yes	No	1 - 2	No	No	No	No	No	No	No	No	No	House	No	No	Not probable	Not serious	(Yes)Vaccine acceptance	Yes	Between R$151 and R$200
106512	Yes	40 - 65	Women	Brown	10 to 12	Yes	Yes	No	3 - 4	Yes	Yes	No	No	No	No	Yes	No	No	House	Yes	Yes	Slightly or moderately probable	Very serious	(Yes)Vaccine acceptance	No
108421	Yes	< 40	Women	Black	10 to 12	Yes	Yes	No	3 - 4	Yes	Yes	Yes	No	No	No	No	No	No	House	No		Slightly or moderately probable	A little or moderate serious	(No) Vaccine refusal
103255	Yes	40 - 65	Men	Black	10 to 12	No	No	No		Yes	No	No	No	No	No		No			Yes	Yes	Slightly or moderately probable	A little or moderate serious	(Yes)Vaccine acceptance	Yes	Up to R$50
107205	Yes	> 65	Women	Black	0 to 9	No	No	No	1 - 2	No	No	No	No	No	No	No	No	No	House	Yes	No	Slightly or moderately probable	Very serious	(No) Vaccine refusal
103422	Yes	40 - 65	Men	Black	0 to 9	Yes	Yes	No	3 - 4	Yes	No	No	No	No	No	No	No	No	House	Yes	No	Very probable	A little or moderate serious	(No) Vaccine refusal
106093	Yes	40 - 65	Women	Black	10 to 12	No	Yes	No	1 - 2	No	No	No	No	No	No	No	No	No	House	No	Yes	Slightly or moderately probable	Very serious	(Yes)Vaccine acceptance	Yes	Between R$51 and R$100
108341	Yes	> 65	Women	Black	0 to 9	Yes	No	No	> 4	No	No	No	No	No	No	No	No	No	House	No	No	Not probable	Not serious	(No) Vaccine refusal
112435	Yes	40 - 65	Women	Brown	10 to 12	Yes	No	No	1 - 2	No	Yes	No	No	No	No	No	No	No	Apartment	Yes	Yes	Slightly or moderately probable	Very serious	(Yes)Vaccine acceptance	No
111162	Yes	> 65	Women	Brown	0 to 9	No	No	No	1 - 2	No	No	No	Yes	No	No	No	No	No	House	Yes	No	Slightly or moderately probable	A little or moderate serious	(Yes)Vaccine acceptance	Yes	Between R$51 and R$100
102303	Yes	< 40	Women	Black	10 to 12	No	Yes	No	1 - 2	Yes	Yes	No	No	No	No	Yes	No	No	House	Yes	Yes	Slightly or moderately probable	A little or moderate serious	(Yes)Vaccine acceptance	Yes	Between R$51 and R$100
102021	Yes	40 - 65	Women	Black	10 to 12	Yes	Yes	No	3 - 4	No	Yes	No	No	No	No	Yes	No	No	House	No	No	Slightly or moderately probable	A little or moderate serious	(Yes)Vaccine acceptance	Yes	Between R$51 and R$100
103322	Yes	40 - 65	Women	Brown	10 to 12	No	No	No	3 - 4	No	No	No	No	No	No	Yes	No	No	House	Yes	No	Slightly or moderately probable	A little or moderate serious	(Yes)Vaccine acceptance	Yes	Between R$151 and R$200
112333	Yes	40 - 65	Men	Brown	10 to 12	Yes	Yes	No	3 - 4	No	No	No	No	No	No	No	No	No	House	No	No	Slightly or moderately probable	A little or moderate serious	(Yes)Vaccine acceptance	No
112142	Yes	40 - 65	Women	Black	10 to 12	No	Yes	Yes	> 4	No	No	No	Yes	No	No	No	No	No	House	No	Yes	Very probable	Not serious	(Yes)Vaccine acceptance	Yes	Up to R$50
107204	Yes	> 65	Women	Brown	0 to 9	No	No	No	1 - 2	No	No	No	No	No	No	No	No	No	House	No	Yes	Slightly or moderately probable	A little or moderate serious	(No) Vaccine refusal
107254	Yes	40 - 65	Women	Brown	10 to 12	No	No	No	3 - 4	No	No	No	No	No	No	No	No	No	House	No	No	Not probable	Not serious	(No) Vaccine refusal
103112	Yes	> 65	Women	Brown	0 to 9	No	No	No	3 - 4	No	No	No	No	No	No	No	No	No	House	No	Yes	Slightly or moderately probable	A little or moderate serious	(Yes)Vaccine acceptance	No
107033	Yes	40 - 65	Women	Black	10 to 12	Yes	No	No	> 4	No	No	No	No	No	No	No	No	No	House	Yes	Yes	Slightly or moderately probable	Very serious	(No) Vaccine refusal
107052	Yes	> 65	Men	Black	0 to 9	Yes	No	No	1 - 2	No	No	No	No	No	No	No	No	No	House	No	Yes	Slightly or moderately probable	Not serious	(No) Vaccine refusal
107053	Yes	> 65	Women	Brown	0 to 9	No	No	No	3 - 4	No	No	No	No	No	No	No	No	No	House	Yes	Yes	Slightly or moderately probable	A little or moderate serious	(Yes)Vaccine acceptance	No
107055	Yes	> 65	Men	Black	0 to 9	No	No	No	3 - 4	No	Yes	Yes	Yes	No	No	No	No	No	House	Yes	No	Very probable	A little or moderate serious	(Yes)Vaccine acceptance	No
107182	Yes	> 65	Women	Black	0 to 9	No	No	No	3 - 4	No	No	No	No	No	No	No	No	No	House	Yes	Yes	Slightly or moderately probable	A little or moderate serious	(Yes)Vaccine acceptance	No
110421	Yes	40 - 65	Women	Black	10 to 12	No	Yes	No	3 - 4	Yes	No	No	No	No	No	No	No	No	House	No	Yes	Slightly or moderately probable	Not serious	(Yes)Vaccine acceptance	No
104055	Yes	40 - 65	Women	Brown	> 12	Yes	Yes	No	3 - 4	No	No	No	No	No	No	No	No	No	House	No	Yes	Slightly or moderately probable	A little or moderate serious	(No) Vaccine refusal
109125	Yes	40 - 65	Men	Black	10 to 12	Yes	Yes	No	1 - 2	No	No	No	No	No	No	No	No	No	House	No		Slightly or moderately probable	A little or moderate serious	(Yes)Vaccine acceptance	Yes	Up to R$50
110084	Yes	40 - 65	Women	Brown	> 12	Yes	Yes	No	3 - 4	No	No	No	No	No	No	No	No	No	House	No	No	Slightly or moderately probable	A little or moderate serious	(Yes)Vaccine acceptance	No
108262	Yes	40 - 65	Men	Black	10 to 12	Yes	No	No	1 - 2	No	No	No	No	No	No	No	No	No	House	Yes	Yes	Not probable	A little or moderate serious	(Yes)Vaccine acceptance	No
108265	Yes	40 - 65	Men	Black	0 to 9	Yes	Yes	No	1 - 2	No	No	No	No	No	No	No	No	No	House	No	Yes	Not probable	Not serious	(Yes)Vaccine acceptance	No
109164	Yes	40 - 65	Men	Black	10 to 12	Yes	No	No	3 - 4	Yes	Yes	No	Yes	No	No	Yes	Yes	No	House	Yes	No	Slightly or moderately probable	Very serious	(Yes)Vaccine acceptance	Yes	Between R$51 and R$100
104234	Yes	40 - 65	Women	Brown	10 to 12	No	Yes	No	1 - 2	Yes	Yes	No	No	No	No	No	No	No	House	Yes	Yes	Slightly or moderately probable	A little or moderate serious	(Yes)Vaccine acceptance	Yes	Up to R$50
102033	Yes	40 - 65	Men	Brown	0 to 9	Yes	No	No	3 - 4	Yes	No	No	No	No	No	No	No	No	House	Yes	No	Slightly or moderately probable	A little or moderate serious	(Yes)Vaccine acceptance	No
111315	Yes	40 - 65	Women	Black	0 to 9	No	Yes	No	1 - 2	No	No	No	No	No	No	Yes	No	No	House	Yes	No	Very probable	Very serious	(Yes)Vaccine acceptance	No
105474	Yes	40 - 65	Women	Brown	> 12	No	No	No	3 - 4	Yes	No	No	No	No	No	No	No	No	House	No	Yes	Slightly or moderately probable	A little or moderate serious	(Yes)Vaccine acceptance	No
106113	Yes	> 65	Women	Black	0 to 9	No	No	No	1 - 2	No	No	No	No	No	No	No	No	No	House	No	Yes	Not probable	Very serious	(Yes)Vaccine acceptance	Yes	Up to R$50
112363	Yes	< 40	Men	Brown	> 12	No	Yes	No	3 - 4	Yes	No	No	No	No	No	No	No	No	House	No	No	Slightly or moderately probable	A little or moderate serious	(Yes)Vaccine acceptance	Yes	Between R$151 and R$200
101085	Yes	< 40	Women	Black	10 to 12	No	Yes	No	3 - 4	No	No	No	No	No	No	No	No	No	Apartment	No	No	Slightly or moderately probable	A little or moderate serious	(Yes)Vaccine acceptance	Yes	Between R$51 and R$100
104035	Yes	> 65	Women	Black	0 to 9	No	No	No	> 4	No	No	No	No	No	No	No	No	No	House	Yes	Yes	Slightly or moderately probable	Very serious	(Yes)Vaccine acceptance	Yes	Up to R$50
102164	Yes	40 - 65	Women	Black	10 to 12	No	Yes	No	1 - 2	Yes	Yes	No	No	No	No	No	No	No	House	Yes	Yes	Slightly or moderately probable	A little or moderate serious	(No) Vaccine refusal
104505	Yes	40 - 65	Women	Brown	10 to 12	Yes	Yes	No	3 - 4	No	No	No	No	No	No	No	No	No	House	Yes	Yes	Slightly or moderately probable	A little or moderate serious	(Yes)Vaccine acceptance	Yes	Up to R$50
108385	Yes	40 - 65	Women	Brown	0 to 9	No	No	No	1 - 2	No	No	No	No	No	No	No	No	No	House	Yes	Yes	Slightly or moderately probable	A little or moderate serious	(Yes)Vaccine acceptance	No
112334	Yes	40 - 65	Women	Black	10 to 12	Yes	No	No	3 - 4	No	No	No	No	No	No	No	No	No	Apartment	No	No	Not probable	A little or moderate serious	(Yes)Vaccine acceptance	Yes	Up to R$50
104223	Yes	< 40	Women	White	10 to 12	No	Yes	No	3 - 4	Yes	Yes	No	No	No	No	No	No	No	House	No	Yes	Slightly or moderately probable	A little or moderate serious	(Yes)Vaccine acceptance	No
110074	Yes	< 40	Men	Black	10 to 12	No	Yes	No	3 - 4	Yes	Yes	No	No	No	No	Yes	No	No	House	No	No	Slightly or moderately probable	A little or moderate serious	(Yes)Vaccine acceptance	Yes	More than R$200
112204	Yes	40 - 65	Women	Brown	10 to 12	No	No	No	3 - 4	No	No	No	No	No	No	No	No	No	House	No	No	Very probable	A little or moderate serious	(Yes)Vaccine acceptance	Yes	Between R$51 and R$100
107141	Yes	40 - 65	Women	Brown	10 to 12	Yes	Yes	No	3 - 4	No	No	No	No	No	No	Yes	No	Yes	House	No	Yes	Slightly or moderately probable	A little or moderate serious	(No) Vaccine refusal
108214	Yes	< 40	Women	Brown	10 to 12	Yes	Yes	No	3 - 4	No	No	No	No	No	No	No	No	No	House	Yes	Yes	Slightly or moderately probable	A little or moderate serious	(Yes)Vaccine acceptance	Yes	Up to R$50
108044	Yes	40 - 65	Women	Brown	0 to 9	No	No	No	3 - 4	No	No	No	No	No	No	No	No	No	House	Yes	Yes	Slightly or moderately probable	A little or moderate serious	(Yes)Vaccine acceptance	Yes	Up to R$50
108273	Yes	< 40	Women	Black	0 to 9	No	No	No	3 - 4	No	No	No	No	No	No	No	No	No	House	No		Not probable	A little or moderate serious	(Yes)Vaccine acceptance	No
103064	Yes	< 40	Women	Black	0 to 9	No	No	No	3 - 4	No	No	No	No	No	No	No	No	No	House	No	No	Not probable	A little or moderate serious	(Yes)Vaccine acceptance	Yes	Up to R$50
103154	Yes	40 - 65	Women	Brown	10 to 12	No	No	No	3 - 4	Yes	No	No	No	No	No	No	No	No	House	Yes	No	Very probable	Very serious	(No) Vaccine refusal
103171	Yes	40 - 65	Women	Brown	10 to 12	Yes	Yes	No	> 4	Yes	Yes	No	No	No	No	No	No	No	House	No	No	Slightly or moderately probable	A little or moderate serious	(Yes)Vaccine acceptance	Yes	Up to R$50
103264	Yes	40 - 65	Women	Brown	0 to 9	No	Yes	No	1 - 2	No	No	No	No	No	No	No	No	No	House	No	No	Slightly or moderately probable	A little or moderate serious	(Yes)Vaccine acceptance	Yes	Up to R$50
107172	Yes	40 - 65	Women	Black	10 to 12	Yes	Yes	No	1 - 2	Yes	Yes	No	No	No	No	No	No	No	House	No	No	Slightly or moderately probable	A little or moderate serious	(Yes)Vaccine acceptance	Yes	Up to R$50
104074	Yes	> 65	Men	White	0 to 9		No	No	1 - 2	No	No	No	No	No	No	No	No	No	House	No	Yes	Slightly or moderately probable	A little or moderate serious	(Yes)Vaccine acceptance	No
104083	Yes	< 40	Women	Brown	10 to 12	No	Yes	No	3 - 4	Yes	No	No	No	No	No	No	No	No	House	No	Yes	Slightly or moderately probable	A little or moderate serious	(Yes)Vaccine acceptance	Yes	Up to R$50
106272	Yes	< 40	Women	Brown	> 12	No	Yes	No	3 - 4	Yes	Yes	No	No	No	No	Yes	Yes	No	House	No	Yes	Slightly or moderately probable	A little or moderate serious	(Yes)Vaccine acceptance	No
108311	Yes	40 - 65	Men	Black	> 12	Yes	No	No	3 - 4	Yes	Yes	No	Yes	No	No	Yes			House	No	No	Slightly or moderately probable	Not serious	(Yes)Vaccine acceptance	No
108455	Yes	< 40	Women	Brown	10 to 12	No	No	No	> 4	No	No	No	No	No	No	No	No	No	House	No	No	Slightly or moderately probable	A little or moderate serious	(Yes)Vaccine acceptance	No
110252	Yes	< 40	Women	Brown	10 to 12	No	No	No	1 - 2	Yes	Yes	No	No	No	No	No	No	No	House	No	Yes	Slightly or moderately probable	A little or moderate serious	(Yes)Vaccine acceptance	Yes	Between R$51 and R$100
112414	Yes	40 - 65	Women	Black	10 to 12	No	Yes	No	3 - 4	No	No	No	No	No	No	No	No	No	House	No	Yes	Slightly or moderately probable	A little or moderate serious	(Yes)Vaccine acceptance	No
108244	Yes	40 - 65	Women	Brown	10 to 12	Yes	Yes	No	3 - 4	No	No	No	No	No	No	No	No	No	House	No	No	Slightly or moderately probable	A little or moderate serious	(Yes)Vaccine acceptance	No
103392	Yes	40 - 65	Women	Brown	0 to 9	Yes	No	No	1 - 2	Yes	Yes	No	No	No	No	No	No	No	House	No	No	Slightly or moderately probable	Not serious	(Yes)Vaccine acceptance	No
111025	Yes	< 40	Women	Brown	> 12	No	No	Yes	> 4	No	No	No	No	No	No	Yes	Yes	No	House	No	Yes	Slightly or moderately probable	Not serious	(Yes)Vaccine acceptance	No
106031	Yes	< 40	Women	Black	10 to 12	Yes	Yes	No	3 - 4	No	No	No	No	No	No	No	No	No	House	No	No	Slightly or moderately probable	Not serious	(Yes)Vaccine acceptance	No
108445	Yes	40 - 65	Women	Brown	0 to 9	No	Yes	No	3 - 4	No	No	No	No	No	No	No	No	No	House	No	No	Slightly or moderately probable	A little or moderate serious	(Yes)Vaccine acceptance	Yes	Up to R$50
103312	Yes	40 - 65	Men	Brown	10 to 12	Yes	Yes	No	3 - 4	Yes	Yes	No	No	No	No	No	No	No	House	Yes	Yes	Slightly or moderately probable	Not serious	(Yes)Vaccine acceptance	No
103355	Yes	40 - 65	Women	Brown	10 to 12	Yes	No	No	1 - 2	Yes	Yes	Yes	No	No	No	No	No	No	House	No	No	Slightly or moderately probable	Very serious	(Yes)Vaccine acceptance	Yes	Up to R$50
108433	Yes	40 - 65	Women	White	0 to 9	No	No	No	1 - 2	No	No	No	No	No	No	No	No	No	House	Yes	Yes	Slightly or moderately probable	A little or moderate serious	(Yes)Vaccine acceptance	No
109253	Yes	< 40	Men	Black	10 to 12	No	Yes	No	3 - 4	Yes	Yes	No	No	No	No	Yes	No	No	Apartment	No		Slightly or moderately probable	A little or moderate serious	(Yes)Vaccine acceptance	Yes	More than R$200
111451	Yes	40 - 65	Women	Brown	10 to 12	Yes	Yes	No	3 - 4	No	No	No	No	No	No	No	No	No	House	No	Yes	Slightly or moderately probable	A little or moderate serious	(No) Vaccine refusal
104041	Yes	40 - 65	Women	Brown	> 12	Yes	Yes	No		No	Yes	No	No	No	No		No			No	Yes	Slightly or moderately probable	A little or moderate serious	(Yes)Vaccine acceptance	No
112021	Yes	< 40	Men	Brown	10 to 12	No	No	No		No	No	No	No	No	No		No			No	Yes	Very probable	A little or moderate serious	(Yes)Vaccine acceptance	No
108335	Yes	40 - 65	Women	Brown	10 to 12	Yes	Yes	No	> 4	No	No	No	No	No	No	No	No	No	House	Yes	Yes	Slightly or moderately probable	Not serious	(Yes)Vaccine acceptance	Yes	Between R$51 and R$100
109503	Yes	< 40	Men	Black	10 to 12	No	Yes	Yes	1 - 2	No	No	No	Yes	No	No	No	No	No	House	No	Yes	Slightly or moderately probable	Not serious	(No) Vaccine refusal
101291	Yes	40 - 65	Men	Brown	10 to 12	No	No	No	1 - 2	No	No	No	No	No	No	No	No	No	House	No	Yes	Not probable	A little or moderate serious	(Yes)Vaccine acceptance	No
102052	Yes	40 - 65	Women	Black	0 to 9	No	No	No	3 - 4	No	No	No	No	No	No	No	No	No	House	Yes	Yes	Slightly or moderately probable	Very serious	(Yes)Vaccine acceptance	Yes	Up to R$50
105134	Yes	40 - 65	Women	Brown	10 to 12	Yes	Yes	No	3 - 4	Yes	No	No	No	No	No	Yes	No	No	House	No	Yes	Slightly or moderately probable	Not serious	(Yes)Vaccine acceptance	No
108024	Yes	< 40	Women	Black	10 to 12	No	Yes	No	1 - 2	No	No	No	No	No	No	No	No	No	House	No	Yes	Slightly or moderately probable	Not serious	(No) Vaccine refusal
112335	Yes	40 - 65	Men	Brown	10 to 12	Yes	Yes	No	3 - 4	No	No	No	No	No	No	No	No	No	House	Yes	Yes	Slightly or moderately probable	Not serious	(Yes)Vaccine acceptance	No
104222	Yes	< 40	Women	Brown	10 to 12	No	Yes	No	> 4	No	No	No	Yes	No	No	Yes	No	No	House	Yes	Yes	Not probable	Not serious	(Yes)Vaccine acceptance	No
104903	Yes	40 - 65	Women	Black	0 to 9	No	Yes	No	3 - 4	No	No	No	No	No	No	No	No	No	House	Yes	Yes	Slightly or moderately probable	A little or moderate serious	(Yes)Vaccine acceptance	Yes	Up to R$50
105455	Yes	< 40	Women	Black	10 to 12	Yes	No	No	3 - 4	No	No	No	No	No	No	No	No	No	House	No	No	Slightly or moderately probable	Not serious	(No) Vaccine refusal
112294	Yes	> 65	Women	Black	0 to 9	Yes	Yes	No	> 4	Yes	Yes	Yes	Yes	No	No	Yes	No	No	House	No	Yes	Slightly or moderately probable	Not serious	(Yes)Vaccine acceptance	Yes	Up to R$50
107091	Yes	< 40	Men	White	10 to 12	No	Yes	No	3 - 4	Yes	No	No	No	No	No	No	No	No	House	No	No	Slightly or moderately probable	A little or moderate serious	(Yes)Vaccine acceptance	Yes	Between R$51 and R$100
102023	Yes	40 - 65	Women	Black	10 to 12	No	Yes	No	1 - 2	No	No	No	No	No	No	No	No	No	House	No	No	Not probable	Not serious	(No) Vaccine refusal
105074	Yes	< 40	Women	Brown	10 to 12	Yes	Yes	No	3 - 4	Yes	No	No	No	No	No	No	No	No	House	No	Yes	Not probable	Not serious	(Yes)Vaccine acceptance	No
102405	Yes	40 - 65	Women	Brown	0 to 9	Yes	No	No	1 - 2	No	No	No	No	No	No	No	No	No	House	No	Yes	Slightly or moderately probable	A little or moderate serious	(Yes)Vaccine acceptance	No
106515	Yes	40 - 65	Women	Brown	10 to 12	No	Yes	No	3 - 4	Yes	Yes	Yes	Yes	No	No	Yes	No	No	House	No	No	Very probable	A little or moderate serious	(Yes)Vaccine acceptance	Yes	More than R$200
111395	Yes	40 - 65	Women	Black	> 12	No	Yes	No	3 - 4	Yes	Yes	No	No	No	No	Yes	No	No	House	No	Yes	Very probable	A little or moderate serious	(Yes)Vaccine acceptance	No
103191	Yes	40 - 65	Women	White	> 12	No	No	Yes	3 - 4	Yes	Yes	No	No	No	No	Yes	No	No	House	No	No	Slightly or moderately probable	A little or moderate serious	(Yes)Vaccine acceptance	Yes	Between R$151 and R$200
103144	Yes	> 65	Women	Brown	0 to 9	Yes	No	No	1 - 2	No	No	No	Yes	No	No	No	No	No	House	No	Yes	Slightly or moderately probable	A little or moderate serious	(Yes)Vaccine acceptance	Yes	Up to R$50
109392	Yes	< 40	Women	Others	> 12	Yes	Yes	No		Yes	Yes	No	No	No	No		No			No	No	Not probable	Not serious	(No) Vaccine refusal
101112	Yes	40 - 65	Women	Brown	0 to 9	Yes	Yes	No	3 - 4	No	No	No	No	No	No	No	No	No	House	No	No	Not probable	Not serious	(No) Vaccine refusal
101322	Yes	40 - 65	Women	Brown	0 to 9	No	No	No	1 - 2	No	No	No	No	No	No	No	No	No	House	No	No	Slightly or moderately probable	Very serious	(Yes)Vaccine acceptance	Yes	Between R$51 and R$100
101323	Yes	< 40	Men	Brown	0 to 9	No	Yes	No	3 - 4	No	No	No	No	No	No	Yes	No	No	House	No	No	Very probable	Very serious	(Yes)Vaccine acceptance	Yes	Between R$51 and R$100
107034	Yes	40 - 65	Women	Brown	0 to 9	No	Yes	No	1 - 2	No	No	No	No	No	No	Yes	No	No	House	Yes	No	Slightly or moderately probable	A little or moderate serious	(Yes)Vaccine acceptance	Yes	Up to R$50
104322	Yes	< 40	Men	Brown	10 to 12	No	Yes	No	3 - 4	No	No	No	No	No	No	No	No	No	House	Yes	No	Slightly or moderately probable	A little or moderate serious	(Yes)Vaccine acceptance	Yes	Up to R$50
109103	Yes	40 - 65	Men	Brown	0 to 9	Yes	No	No	1 - 2	No	No	No	No	No	No	No	No	No	House	Yes	Yes	Slightly or moderately probable	A little or moderate serious	(Yes)Vaccine acceptance	Yes	Up to R$50
106254	Yes	40 - 65	Women	Brown	0 to 9	Yes	No	No	3 - 4	No	Yes	No	No	No	No	No	No	No	House	No		Slightly or moderately probable	A little or moderate serious	(Yes)Vaccine acceptance	No
109402	Yes	> 65	Women	Brown	0 to 9	Yes	No	No	1 - 2	No	No	No	No	No	No	No	No	No	House	Yes	Yes	Slightly or moderately probable	Very serious	(Yes)Vaccine acceptance	Yes	Between R$101 and R$150
103364	Yes	< 40	Women	Brown	10 to 12	No	Yes	No	3 - 4	Yes	Yes	Yes	No	No	No	Yes	No	No	House	No	Yes	Slightly or moderately probable	A little or moderate serious	(Yes)Vaccine acceptance	Yes	Up to R$50
107381	Yes	< 40	Women	White	> 12	No	Yes	No	3 - 4	Yes	No	No	No	No	No	No	No	No	House	No	Yes	Very probable	A little or moderate serious	(Yes)Vaccine acceptance	Yes	Up to R$50
112051	Yes	< 40	Women	Brown	> 12	No	Yes	No	3 - 4	Yes	Yes	No	No	No	No	Yes	No	No	House	No	No	Slightly or moderately probable	A little or moderate serious	(Yes)Vaccine acceptance	Yes	Between R$51 and R$100
108233	Yes	40 - 65	Women	Black	0 to 9	No	Yes	No		Yes	Yes	No	No	No	No		No			Yes	Yes	Slightly or moderately probable	A little or moderate serious	(Yes)Vaccine acceptance	Yes	Up to R$50
103111	Yes	< 40	Women	Brown	> 12	Yes	No	No	1 - 2	Yes	No	No	No	No	No	No	No	No	House	No		Not probable	Not serious	(Yes)Vaccine acceptance	Yes	Between R$151 and R$200
109095	Yes	< 40	Women	Brown	0 to 9	Yes	No	No	> 4	Yes	No	No	No	No	No	No	No	No	House	Yes	Yes	Slightly or moderately probable	Not serious	(Yes)Vaccine acceptance	Yes	Between R$51 and R$100
103095	Yes	40 - 65	Women	Brown	0 to 9	No	No	No	1 - 2	Yes	No	No	No	No	No	No	No	No	House	Yes	No	Slightly or moderately probable	A little or moderate serious	(Yes)Vaccine acceptance	Yes	Up to R$50
103181	Yes	40 - 65	Men	Black	10 to 12	No	Yes	No	3 - 4	No	No	No	No	No	No	No	No	No	House	No	No	Slightly or moderately probable	A little or moderate serious	(Yes)Vaccine acceptance	Yes	Up to R$50
104492	Yes	40 - 65	Women	Black	0 to 9	Yes	No	No	3 - 4	No	No	No	No	No	No	No	No	No	House	No	No	Not probable	A little or moderate serious	(No) Vaccine refusal
106364	Yes	40 - 65	Men	Black	0 to 9	No	No	No	1 - 2	Yes	No	No	No	No	No	No	No	No	House	Yes	No	Slightly or moderately probable	A little or moderate serious	(Yes)Vaccine acceptance	Yes	Up to R$50
107284	Yes	40 - 65	Women	Brown	> 12	No	No	No	3 - 4	No	Yes	No	No	No	No	Yes	No	No	Apartment	No	Yes	Slightly or moderately probable	Not serious	(No) Vaccine refusal
109323	Yes	40 - 65	Women	Black	10 to 12	Yes	No	No	3 - 4	Yes	No	No	No	No	No	No	No	No	House	Yes	Yes	Slightly or moderately probable	A little or moderate serious	(No) Vaccine refusal
112402	Yes	< 40	Women	Brown	0 to 9	No	No	No	3 - 4	No	No	No	No	No	No	No	No	No	House	No	Yes	Slightly or moderately probable	A little or moderate serious	(Yes)Vaccine acceptance	Yes	Between R$151 and R$200
103092	Yes	40 - 65	Women	Brown	10 to 12	No	No	No	3 - 4	Yes	Yes	No	Yes	No	No	No	No	No	House	No	Yes	Slightly or moderately probable	A little or moderate serious	(No) Vaccine refusal
107135	Yes	< 40	Women	Black	10 to 12	Yes	No	No	3 - 4	Yes	No	No	No	No	No	No	No	No	House	Yes	Yes	Slightly or moderately probable	Very serious	(Yes)Vaccine acceptance	Yes	Between R$51 and R$100
112473	Yes	< 40	Women	Black	0 to 9	No	No	No	> 4	No	Yes	No	No	No	No	No	No	No	House	No	No	Slightly or moderately probable	A little or moderate serious	(Yes)Vaccine acceptance	No
103334	Yes	< 40	Women	Brown	10 to 12	Yes	No	No	1 - 2	Yes	No	No	No	No	No	No	No	No	House	No	Yes	Slightly or moderately probable	A little or moderate serious	(Yes)Vaccine acceptance	Yes	Up to R$50
111373	Yes	< 40	Women	Black	10 to 12	Yes	No	No	3 - 4	No	No	No	No	No	No	No	No	No	House	No	Yes	Slightly or moderately probable	A little or moderate serious	(Yes)Vaccine acceptance	Yes	Up to R$50
108453	Yes	< 40	Women	Black	0 to 9	No	No	No	3 - 4	No	Yes	No	No	No	No	No	No	No	House	No	No	Slightly or moderately probable	A little or moderate serious	(Yes)Vaccine acceptance	No
105321	Yes	40 - 65	Women	Brown	0 to 9	No	No	No	3 - 4	No	No	No	No	No	No	No	No	No	House	No	Yes	Slightly or moderately probable	A little or moderate serious	(No) Vaccine refusal
104335	Yes	< 40	Women	Black	0 to 9	No	Yes	No	1 - 2	Yes	No	No	No	No	No	No	No	No	House	Yes	Yes	Slightly or moderately probable	A little or moderate serious	(Yes)Vaccine acceptance	Yes	Up to R$50
108032	Yes	< 40	Women	Black	10 to 12	No	No	No	> 4	No	No	No	No	No	No	No	No	No	House	No	Yes	Slightly or moderately probable	Not serious	(Yes)Vaccine acceptance	No
110115	Yes	40 - 65	Women	Brown	10 to 12	Yes	No	No	1 - 2	Yes	No	No	No	No	No	No	No	No	House	No	No	Not probable	Not serious	(Yes)Vaccine acceptance	Yes	Up to R$50
110373	Yes	< 40	Women	Brown	10 to 12	Yes	No	No		No	No	No	No	No	No		No			No	No	Very probable	A little or moderate serious	(Yes)Vaccine acceptance	Yes	Up to R$50
111164	Yes	< 40	Women	Brown	0 to 9	No	No	No	1 - 2	No	No	No	No	No	No	No	No	No	House	No	Yes	Not probable	Not serious	(No) Vaccine refusal
106233	Yes	> 65	Women	Black	10 to 12	No	No	No	> 4	Yes	No	No	No	No	No	Yes	No	No	Apartment	Yes	Yes	Slightly or moderately probable	A little or moderate serious	(Yes)Vaccine acceptance	Yes	Up to R$50
101031	Yes	40 - 65	Women	Brown	0 to 9	No	Yes	No	1 - 2	No	No	No	No	No	No	No	No	No	House	Yes	Yes	Not probable	A little or moderate serious	(Yes)Vaccine acceptance	Yes	Between R$51 and R$100
108401	Yes	< 40	Women	Brown	0 to 9	No	Yes	No	1 - 2	Yes	Yes	No	No	No	No	No	No	No	House	No	No	Slightly or moderately probable	A little or moderate serious	(Yes)Vaccine acceptance	No
109485	Yes	40 - 65	Men	Black	0 to 9	Yes	Yes	No	> 4	Yes	No	No	No	No	No	No	No	No	House	Yes	Yes	Not probable	Not serious	(Yes)Vaccine acceptance	Yes	Up to R$50
104312	Yes	40 - 65	Women	Black	0 to 9	No	Yes	No	3 - 4	No	No	No	No	No	No	No	No	No	House	Yes	No	Slightly or moderately probable	A little or moderate serious	(Yes)Vaccine acceptance	Yes	Up to R$50
106163	Yes	< 40	Women	Black	10 to 12	No	No	No	3 - 4	Yes	Yes	No	No	No	No	No	No	No	House	No	Yes	Slightly or moderately probable	A little or moderate serious	(Yes)Vaccine acceptance	No
105215	Yes	40 - 65	Women	Brown	0 to 9	No	No	No	1 - 2	No	No	No	No	No	No	No	No	No	House	Yes	No	Slightly or moderately probable	A little or moderate serious	(Yes)Vaccine acceptance	No
103061	Yes	40 - 65	Women	Brown	0 to 9	No	No	No	1 - 2	No	No	No	No	No	No	No	No	No	House	No		Slightly or moderately probable	A little or moderate serious	(Yes)Vaccine acceptance	Yes	Up to R$50
103082	Yes	40 - 65	Women	Brown	0 to 9	No	No	No	3 - 4	No	No	No	No	No	No	No	No	No	House	No	Yes	Slightly or moderately probable	A little or moderate serious	(Yes)Vaccine acceptance	Yes	Up to R$50
112262	Yes	> 65	Women	Brown	0 to 9	No	No	No	3 - 4	No	No	No	No	No	No	No	No	No	House	No	No	Slightly or moderately probable	A little or moderate serious	(Yes)Vaccine acceptance	No
107455	Yes	< 40	Women	Black	10 to 12	No	Yes	No	3 - 4	No	Yes	No	No	No	No	No	No	No	House	No	No	Slightly or moderately probable	Not serious	(Yes)Vaccine acceptance	No
108324	Yes	< 40	Men	Others	0 to 9	Yes	No	No	1 - 2	No	No	No	No	No	No	No	No	No	House	No	No	Slightly or moderately probable	A little or moderate serious	(Yes)Vaccine acceptance	No
110325	Yes	< 40	Women	Black	0 to 9	No	No	No	3 - 4	No	No	No	No	No	No	No	No	No	House	No	No	Not probable	Very serious	(Yes)Vaccine acceptance	No
110415	Yes	40 - 65	Women	Brown	10 to 12	Yes	No	No	> 4	Yes	Yes	No	No	No	No	Yes	No	No	House	No	Yes	Slightly or moderately probable	Not serious	(Yes)Vaccine acceptance	No
103164	Yes	40 - 65	Women	Brown	0 to 9	No	No	No	1 - 2	Yes	Yes	No	No	No	No	No	No	No	House	Yes	No	Slightly or moderately probable	Very serious	(Yes)Vaccine acceptance	Yes	Up to R$50
104165	Yes	40 - 65	Women	Brown	10 to 12	Yes	No	No	1 - 2	No	No	No	No	No	No	No	No	No	House	Yes	Yes	Slightly or moderately probable	A little or moderate serious	(Yes)Vaccine acceptance	Yes	Up to R$50
104332	Yes	40 - 65	Women	Black	10 to 12	No	No	No	1 - 2	No	No	No	No	No	No	No	No	No	House	Yes	No	Slightly or moderately probable	A little or moderate serious	(Yes)Vaccine acceptance	Yes	Up to R$50
109101	Yes	< 40	Women	Brown	10 to 12	No	No	No		Yes	No	No	No	No	No		No			Yes	Yes	Slightly or moderately probable	Not serious	(Yes)Vaccine acceptance	Yes	Up to R$50
104024	Yes	40 - 65	Women	White	> 12	Yes	No	No	1 - 2	Yes	Yes	No	Yes	No	No	No	No	No	House	No	No	Slightly or moderately probable	A little or moderate serious	(Yes)Vaccine acceptance	No
104044	Yes	< 40	Men	Black	10 to 12	No	No	No	1 - 2	No	No	No	No	No	No	No	No	No	House	No	No	Slightly or moderately probable	A little or moderate serious	(Yes)Vaccine acceptance	Yes	Up to R$50
104292	Yes	< 40	Women	Brown	10 to 12	Yes	No	No	3 - 4	Yes	Yes	No	No	No	No	Yes	No	No	House	No	Yes	Slightly or moderately probable	A little or moderate serious	(No) Vaccine refusal
104012	Yes	< 40	Men	Brown	10 to 12	No	No	No	3 - 4	No	No	No	No	No	No	Yes	No	No	House	No	Yes	Slightly or moderately probable	A little or moderate serious	(No) Vaccine refusal
107265	Yes	40 - 65	Women	Brown	10 to 12	Yes	Yes	No	> 4	Yes	No	No	No	No	No	No	No	No	House	Yes	Yes	Very probable	Not serious	(Yes)Vaccine acceptance	Yes	Between R$101 and R$150
104345	Yes	40 - 65	Men	Black	10 to 12	Yes	Yes	Yes	1 - 2	No	No	No	No	No	No	No	No	No	House	No	Yes	Not probable	Not serious	(Yes)Vaccine acceptance	No
102444	Yes	> 65	Women	Brown	0 to 9	Yes	No	No	3 - 4	Yes	Yes	No	No	No	No	No	No	No	House	Yes	Yes	Not probable	A little or moderate serious	(Yes)Vaccine acceptance	Yes	Up to R$50
104283	Yes	< 40	Women	Brown	10 to 12	Yes	No	No	3 - 4	No	No	No	Yes	No	No	No	No	No	House	No	Yes	Slightly or moderately probable	A little or moderate serious	(Yes)Vaccine acceptance	No
108232	Yes	< 40	Women	Brown	10 to 12	Yes	Yes	No	3 - 4	No	No	No	No	No	No	No	No	No	House	No	No	Slightly or moderately probable	Not serious	(Yes)Vaccine acceptance	No
111114	Yes	< 40	Women	Brown	10 to 12	No	Yes	No	3 - 4	No	No	No	No	No	No	Yes	No	No	House	No	Yes	Slightly or moderately probable	Not serious	(No) Vaccine refusal
108031	Yes	40 - 65	Women	Brown	10 to 12	Yes	No	No	3 - 4	No	No	No	No	No	No	No	No	No	House	No	Yes	Slightly or moderately probable	A little or moderate serious	(Yes)Vaccine acceptance	Yes	Up to R$50
108172	Yes	40 - 65	Women	Brown	0 to 9	No	No	No	1 - 2	No	No	No	No	No	No	No	No	No	House	Yes	No	Very probable	Very serious	(No) Vaccine refusal
108203	Yes	< 40	Women	Brown	10 to 12	No	No	No	> 4	No	No	No	No	No	No	No	No	No	House	No	No	Slightly or moderately probable	A little or moderate serious	(Yes)Vaccine acceptance	Yes	Between R$51 and R$100
112135	Yes	< 40	Women	Black	0 to 9	Yes	No	No	> 4	Yes	Yes	No	No	No	No	No	No	No	House	No	No	Very probable	Very serious	(No) Vaccine refusal
110384	Yes	40 - 65	Women	Brown	10 to 12	No	No	No	1 - 2	No	No	No	No	No	No	No	No	No	House	No	Yes	Not probable	A little or moderate serious	(Yes)Vaccine acceptance	Yes	Up to R$50
112253	Yes	40 - 65	Men	Brown	0 to 9	Yes	No	No	3 - 4	No	No	No	No	No	No	No	No	No	House	No	Yes	Slightly or moderately probable	A little or moderate serious	(Yes)Vaccine acceptance	No
108403	Yes	< 40	Women	Black	10 to 12	Yes	No	No	3 - 4	No	No	No	No	No	No	No	No	No	House	No	No	Not probable	Not serious	(Yes)Vaccine acceptance	No
108313	Yes	40 - 65	Women	Black	10 to 12	Yes	No	No	3 - 4	No	No	No	No	No	No	No	No	No	House	No	Yes	Slightly or moderately probable	A little or moderate serious	(Yes)Vaccine acceptance	Yes	Between R$51 and R$100
108382	Yes	40 - 65	Women	Black	10 to 12	No	No	No	3 - 4	No	No	No	No	No	No	No	No	No	House	No	Yes	Slightly or moderately probable	A little or moderate serious	(Yes)Vaccine acceptance	No
109181	Yes	< 40	Women	Black	10 to 12	No	No	No	3 - 4	Yes	Yes	No	No	No	No	No	No	No	House	No	No	Not probable	Not serious	(Yes)Vaccine acceptance	Yes	Between R$51 and R$100
111242	Yes	< 40	Women	Black	0 to 9	No	No	No	> 4	No	No	No	No	No	No	No	No	No	House	No	Yes	Slightly or moderately probable	A little or moderate serious	(Yes)Vaccine acceptance	Yes	Up to R$50
109102	Yes	< 40	Women	Black	10 to 12	No	No	No	3 - 4	Yes	Yes	No	No	No	No	No	No	No	House	No	No	Very probable	A little or moderate serious	(Yes)Vaccine acceptance	Yes	Up to R$50
111222	Yes	< 40	Men	Others	0 to 9	No	No	No	1 - 2	No	No	No	No	No	No	No	No	No	House	No	No	Slightly or moderately probable	A little or moderate serious	(No) Vaccine refusal
102155	Yes	40 - 65	Women	Brown	10 to 12	No	No	No	1 - 2	No	No	No	No	No	No	No	No	No	House	Yes	Yes	Not probable	A little or moderate serious	(Yes)Vaccine acceptance	No
108452	Yes	40 - 65	Women	Black	0 to 9	No	No	No	3 - 4	Yes	Yes	No	No	No	No	No	No	No	House	Yes	No	Slightly or moderately probable	A little or moderate serious	(Yes)Vaccine acceptance	Yes	Between R$101 and R$150
103165	Yes	< 40	Women	Black	10 to 12	No	No	No	3 - 4	No	No	No	No	No	No	No	No	No	House	No	No	Slightly or moderately probable	A little or moderate serious	(Yes)Vaccine acceptance	Yes	Up to R$50
109303	Yes	40 - 65	Women	Brown	10 to 12	Yes	No	No	3 - 4	Yes	No	No	No	No	No	Yes	No	No	House	No	Yes	Not probable	Not serious	(Yes)Vaccine acceptance	Yes	Up to R$50
110241	Yes	< 40	Women	Brown	0 to 9	No	No	No	3 - 4	No	No	No	No	No	No	No	No	No	House	No	No	Very probable	Not serious	(No) Vaccine refusal
105223	Yes	< 40	Women	Brown	10 to 12	No	No	No	> 4	No	Yes	No	No	No	No	No	No	No	House	No	No	Slightly or moderately probable	Very serious	(Yes)Vaccine acceptance	Yes	Up to R$50
111045	Yes	< 40	Women	Brown	0 to 9	Yes	No	No	3 - 4	Yes	No	No	No	No	No	No	No	No	House	No	Yes	Slightly or moderately probable	A little or moderate serious	(Yes)Vaccine acceptance	Yes	Up to R$50
108405	Yes	40 - 65	Men	Black	10 to 12	Yes	No	No	3 - 4	No	No	No	No	No	No	Yes	No	No	House	Yes	Yes	Not probable	A little or moderate serious	(Yes)Vaccine acceptance	No
109182	Yes	40 - 65	Women	Black	0 to 9	Yes	No	No	3 - 4	No	No	No	No	No	No	No	No	No	House	No	No	Slightly or moderately probable	Not serious	(Yes)Vaccine acceptance	Yes	Up to R$50
110311	Yes	< 40	Women	Black	> 12	Yes	No	No	3 - 4	Yes	No	No	Yes	No	No	No	No	No	House	No	No	Very probable	A little or moderate serious	(Yes)Vaccine acceptance	No
106043	Yes	< 40	Men	Black	10 to 12	No	Yes	No	1 - 2	No	No	No	Yes	No	No	Yes	No	No	House	No	No	Slightly or moderately probable	A little or moderate serious	(Yes)Vaccine acceptance	Yes	Between R$51 and R$100
104073	Yes	> 65	Women	White	0 to 9	Yes	No	No	1 - 2	No	No	No	No	No	No	No	No	No	House	Yes	Yes	Slightly or moderately probable	A little or moderate serious	(Yes)Vaccine acceptance	No
105181	Yes	40 - 65	Women	Black	10 to 12	Yes	No	No	3 - 4	No	No	No	No	No	No	No	No	No	House	Yes	No	Slightly or moderately probable	Very serious	(No) Vaccine refusal
109053	Yes	< 40	Women	Brown	0 to 9	No	No	No	3 - 4	No	No	No	No	No	No	No	No	No	House	No		Very probable	A little or moderate serious	(No) Vaccine refusal
109062	Yes	40 - 65	Women	Black	0 to 9	No	No	No	3 - 4	Yes	No	No	No	No	No	No	No	No	House	No	Yes	Slightly or moderately probable	A little or moderate serious	(No) Vaccine refusal
110353	Yes	40 - 65	Women	Black	10 to 12	No	No	No	3 - 4	Yes	Yes	Yes	Yes	No	No	Yes	Yes	No	House	Yes		Not probable	A little or moderate serious	(Yes)Vaccine acceptance	No
108074	Yes	< 40	Women	Brown	10 to 12	No	No	No	3 - 4	Yes	Yes	No	No	No	No	No	No	No	House	No	Yes	Slightly or moderately probable	A little or moderate serious	(Yes)Vaccine acceptance	Yes	Between R$51 and R$100
110103	Yes	40 - 65	Women	Brown	10 to 12	Yes	No	No	3 - 4	No	No	No	No	No	No	No	No	No	House	Yes	Yes	Not probable	Not serious	(Yes)Vaccine acceptance	No
101011	Yes	< 40	Women	Black	0 to 9	No	Yes	No	> 4	No	No	No	No	No	No	Yes	No	No	House	Yes	No	Not probable	Very serious	(Yes)Vaccine acceptance	No
105225	Yes	40 - 65	Women	Black	10 to 12	Yes	No	No	3 - 4	No	No	No	No	No	No	No	No	No	House	Yes	No	Slightly or moderately probable	Very serious	(No) Vaccine refusal
101024	Yes	< 40	Women	White	0 to 9	No	No	No	3 - 4	Yes	Yes	No	No	No	No	Yes		No	House	No	No	Very probable	A little or moderate serious	(Yes)Vaccine acceptance	Yes	Between R$51 and R$100
101043	Yes	< 40	Men	Black	10 to 12	No	Yes	No	1 - 2	No	No	No	No	No	No	Yes	No	No	House	No	No	Not probable	Not serious	(Yes)Vaccine acceptance	Yes	Up to R$50
101273	Yes	< 40	Women	Brown	10 to 12	No	No	No	3 - 4	Yes	No	No	Yes	No	No	No	No	No	Apartment	No	Yes	Slightly or moderately probable	A little or moderate serious	(Yes)Vaccine acceptance	Yes	Up to R$50
102042	Yes	40 - 65	Women	Brown	> 12	Yes	No	No	3 - 4	No	No	No	No	No	No	No	No	No	House	No	No	Not probable	Not serious	(Yes)Vaccine acceptance	Yes	Between R$51 and R$100
102053	Yes	40 - 65	Men	Black	0 to 9	Yes	No	No	1 - 2	No	No	No	No	No	No	No	No	No	House	Yes	Yes	Slightly or moderately probable	A little or moderate serious	(Yes)Vaccine acceptance	Yes	Between R$51 and R$100
102102	Yes	40 - 65	Men	Brown	0 to 9	No	No	No	3 - 4	No	No	No	No	No	No	No	No	No	House	No	No	Slightly or moderately probable	A little or moderate serious	(Yes)Vaccine acceptance	Yes	Up to R$50
102225	Yes	40 - 65	Women	Brown	10 to 12	No	No	No	1 - 2	No	No	No	No	No	No	No	No	No	House	No	No	Not probable	Not serious	(No) Vaccine refusal
102261	Yes	< 40	Men	White	> 12	No	No	No	3 - 4	No	No	No	No	No	No	No	No	No	House	No	No	Slightly or moderately probable	A little or moderate serious	(Yes)Vaccine acceptance	Yes	Up to R$50
109154	Yes	40 - 65	Women	Black	10 to 12	No	No	No	3 - 4	Yes	No	No	No	No	No	Yes	Yes	No	House	Yes	Yes	Slightly or moderately probable	A little or moderate serious	(Yes)Vaccine acceptance	Yes	Between R$51 and R$100
109254	Yes	< 40	Men	Brown	10 to 12	No	No	No	3 - 4	Yes	No	No	No	No	No	Yes	No	No	Apartment	No	Yes	Slightly or moderately probable	A little or moderate serious	(Yes)Vaccine acceptance	Yes	Up to R$50
102265	Yes	< 40	Women	Black	0 to 9	No	No	No	3 - 4	No	No	No	No	No	No	No	No	No	House	No	Yes	Very probable	A little or moderate serious	(Yes)Vaccine acceptance	Yes	Up to R$50
102283	Yes	> 65	Men	White	10 to 12	Yes	No	No	3 - 4	No	No	No	No	No	No	No	No	No	Apartment	Yes	Yes	Slightly or moderately probable	A little or moderate serious	(Yes)Vaccine acceptance	Yes	Up to R$50
102285	Yes	< 40	Women	Brown	10 to 12	Yes	No	No	1 - 2	No	No	No	No	No	No	No	No	No	Apartment	No	No	Not probable	Not serious	(No) Vaccine refusal
102301	Yes	< 40	Women	Black	10 to 12	No	No	No	3 - 4	No	No	No	No	No	No	No	No	No	House	No	No	Slightly or moderately probable	A little or moderate serious	(No) Vaccine refusal
102311	Yes	40 - 65	Women	Brown	10 to 12	Yes	No	No	3 - 4	No	No	No	No	No	No	No	No	No	Apartment	No	Yes	Slightly or moderately probable	A little or moderate serious	(Yes)Vaccine acceptance	No
102312	Yes	40 - 65	Men	Brown	0 to 9	Yes	No	No	3 - 4	No	No	No	No	No	No	No	No	No	Apartment	No	Yes	Slightly or moderately probable	A little or moderate serious	(No) Vaccine refusal
102313	Yes	40 - 65	Women	Brown	10 to 12	No	No	No	3 - 4	No	No	No	No	No	No	No	No	No	House	Yes	Yes	Slightly or moderately probable	A little or moderate serious	(Yes)Vaccine acceptance	No
102314	Yes	< 40	Women	Black	> 12	No	No	No	3 - 4	Yes	No	No	No	No	No	Yes	No	No	House	No	No	Not probable	A little or moderate serious	(Yes)Vaccine acceptance	Yes	Between R$101 and R$150
102323	Yes	> 65	Women	Black	10 to 12	No	No	No	1 - 2	Yes	Yes	No	No	No	No	Yes	No	No	House	No	No	Slightly or moderately probable	A little or moderate serious	(No) Vaccine refusal
102334	Yes	40 - 65	Men	Brown	10 to 12	No	No	No	1 - 2	No	No	No	No	No	No	No	No	No	House	No	No	Slightly or moderately probable	Not serious	(Yes)Vaccine acceptance	Yes	Up to R$50
102342	Yes	40 - 65	Women	Black	10 to 12	No	No	No	3 - 4	No	No	No	No	No	No	No	No	No	House	No	Yes	Slightly or moderately probable	A little or moderate serious	(Yes)Vaccine acceptance	Yes	Up to R$50
102352	Yes	40 - 65	Women	Brown	10 to 12	No	No	No	1 - 2	No	No	No	No	No	No	No	No	No	House	No	No	Slightly or moderately probable	A little or moderate serious	(Yes)Vaccine acceptance	No
102353	Yes	40 - 65	Women	Brown	10 to 12	No	No	No	1 - 2	No	No	No	No	No	No	No	No	No	House	No	Yes	Slightly or moderately probable	A little or moderate serious	(Yes)Vaccine acceptance	Yes	Up to R$50
102354	Yes	40 - 65	Women	Brown	10 to 12	No	No	No	3 - 4	No	No	No	No	No	No	No	No	No	House	No	No	Slightly or moderately probable	A little or moderate serious	(Yes)Vaccine acceptance	No
102355	Yes	40 - 65	Women	Black	10 to 12	Yes	No	No	3 - 4	No	No	No	No	No	No	No	No	No	House	No	No	Not probable	A little or moderate serious	(Yes)Vaccine acceptance	No
102362	Yes	40 - 65	Women	Brown	0 to 9	No	No	No	3 - 4	No	No	No	No	No	No	No	No	No	House	No	Yes	Slightly or moderately probable	A little or moderate serious	(Yes)Vaccine acceptance	Yes	Up to R$50
103024	Yes	< 40	Women	Black	10 to 12	No	No	No	3 - 4	No	No	No	No	No	No	No	No	No	House	No	No	Slightly or moderately probable	A little or moderate serious	(No) Vaccine refusal
102372	Yes	> 65	Women	White	10 to 12	Yes	No	No	3 - 4	No	No	No	No	No	No	No	No	No	House	No	No	Not probable	A little or moderate serious	(Yes)Vaccine acceptance	Yes	Up to R$50
102412	Yes	< 40	Men	Black	10 to 12	No	No	No	3 - 4	Yes	No	No	No	No	No	No	No	No	House	No	Yes	Slightly or moderately probable	A little or moderate serious	(Yes)Vaccine acceptance	No
102424	Yes	40 - 65	Women	Black	10 to 12	Yes	No	No	> 4	No	No	No	No	No	No	No	No	No	House	No	Yes	Not probable	Not serious	(Yes)Vaccine acceptance	No
102474	Yes	40 - 65	Men	Black	0 to 9	Yes	No	No	1 - 2	No	No	No	No	No	No	No	No	No	House	No	No	Slightly or moderately probable	A little or moderate serious	(Yes)Vaccine acceptance	Yes	Up to R$50
102481	Yes	< 40	Women	Black	10 to 12	Yes	No	No	1 - 2	Yes	No	No	No	No	No	No	No	No	House	No	Yes	Slightly or moderately probable	A little or moderate serious	(No) Vaccine refusal
102491	Yes	40 - 65	Women	Black	10 to 12	No	No	No	3 - 4	No	No	No	No	No	No	No	No	No	House	No	Yes	Slightly or moderately probable	A little or moderate serious	(Yes)Vaccine acceptance	Yes	Up to R$50
102505	Yes	> 65	Women	White	10 to 12	Yes	No		1 - 2	No	No	No	No	No	No	No	No	No	House	No	Yes	Slightly or moderately probable	A little or moderate serious	(Yes)Vaccine acceptance	No
103175	Yes	< 40	Men	White	0 to 9	No	No	No	1 - 2	No	No	No	No	No	No	No	No	No	House	No	No	Not probable	A little or moderate serious	(Yes)Vaccine acceptance	Yes	Up to R$50
103463	Yes	40 - 65	Men	Black	10 to 12	Yes	No	No	3 - 4	Yes	No	No	No	No	No	No	No	No	House	No	Yes	Slightly or moderately probable	A little or moderate serious	(Yes)Vaccine acceptance	Yes	Up to R$50
103504	Yes	< 40	Women	Brown	10 to 12	No	No	No	3 - 4	No	Yes	No	No	No	No	Yes	No	No	House	No	Yes	Slightly or moderately probable	A little or moderate serious	(Yes)Vaccine acceptance	Yes	Up to R$50
104045	Yes	40 - 65	Women	Brown	10 to 12	No	No	No	3 - 4	No	No	No	No	No	No	No	No	No	House	No	No	Not probable		(Yes)Vaccine acceptance	Yes	Up to R$50
104052	Yes	< 40	Women	Black	0 to 9	No	No	No	> 4	No	No	No	No	No	No	No	No	No	House	No	Yes	Slightly or moderately probable	A little or moderate serious	(No) Vaccine refusal
104065	Yes	< 40	Men	Brown	0 to 9	No	No	No	1 - 2	No	No	No	No	No	No	No	No	No	House	No	No	Slightly or moderately probable	A little or moderate serious	(Yes)Vaccine acceptance	Yes	Up to R$50
104071	Yes	40 - 65	Women	Black	10 to 12	Yes	No	No	3 - 4	No	No	No	No	No	No	No	No	No	House	Yes	Yes	Slightly or moderately probable	A little or moderate serious	(Yes)Vaccine acceptance	Yes	Up to R$50
101042	Yes	40 - 65	Men	Black	10 to 12	No	No	No	3 - 4	Yes	Yes	No	No	No	No	Yes	No	No	Apartment	Yes	Yes	Very probable	Very serious	(Yes)Vaccine acceptance	Yes	Up to R$50
104082	Yes	40 - 65	Men	Brown	10 to 12	Yes	No	No	1 - 2	No	No	No	No	No	No	No	No	No	House	No	Yes	Very probable	A little or moderate serious	(Yes)Vaccine acceptance	Yes	Up to R$50
102153	Yes	40 - 65	Women	Brown	10 to 12	No	No	No	> 4	No	No	No	No	No	No	No	No	No	House	No	No	Slightly or moderately probable	A little or moderate serious	(Yes)Vaccine acceptance	No
102162	Yes	< 40	Women	Black	10 to 12	No	No	No	3 - 4	Yes	No	No	No	No	No	No	No	No	House	Yes	Yes	Slightly or moderately probable	Very serious	(Yes)Vaccine acceptance	No
102172	Yes	< 40	Men	Brown	0 to 9	No	No	No	> 4	No	No	No	No	No	No	No	No	No	House	No	No	Slightly or moderately probable	Not serious	(Yes)Vaccine acceptance	Yes	Up to R$50
104091	Yes	> 65	Women	Black	> 12	Yes	No	No	> 4	No	No	No	No	No	No	No	No	No	House	Yes	Yes	Slightly or moderately probable	A little or moderate serious	(Yes)Vaccine acceptance	Yes	Up to R$50
102202	Yes	40 - 65	Women	Brown	0 to 9	No	No	No	> 4	Yes	Yes	No	No	No	No	No	No	No	House	No	No	Slightly or moderately probable	A little or moderate serious	(No) Vaccine refusal
102231	Yes	40 - 65	Women	Black	0 to 9	Yes	No	No	1 - 2	Yes	No	No	No	No	No	No	No	No	House	Yes	Yes	Not probable	Not serious	(Yes)Vaccine acceptance	Yes	Up to R$50
102402	Yes	40 - 65	Men	Brown	10 to 12	Yes	No	No	1 - 2	No	No	No	No	No	No	No	No	No	House	No	Yes	Not probable	A little or moderate serious	(Yes)Vaccine acceptance	Yes	Up to R$50
102404	Yes	< 40	Men	Black	10 to 12	No	No	No	1 - 2	Yes	No	No	No	No	No	No	No	No	House	No	Yes	Slightly or moderately probable	A little or moderate serious	(No) Vaccine refusal
103041	Yes	40 - 65	Women	Black	10 to 12	No	No	No	1 - 2	No	No	No	No	No	No	No	No	No	House	Yes	Yes	Slightly or moderately probable	A little or moderate serious	(No) Vaccine refusal
103094	Yes	40 - 65	Women	Brown	10 to 12	Yes	No	No	1 - 2	No	No	No	No	No	No	No	No	No	House	Yes	Yes	Slightly or moderately probable	A little or moderate serious	(Yes)Vaccine acceptance	No
104094	Yes	40 - 65	Men	Brown	10 to 12	Yes	No	No	1 - 2	No	No	No	No	No	No	No	No	No	House	Yes	No	Very probable	A little or moderate serious	(Yes)Vaccine acceptance	No
104095	Yes	40 - 65	Women	Black	10 to 12	Yes	No	No	1 - 2	No	No	No	No	No	No	No	No	No	House	Yes	Yes	Very probable	Very serious	(Yes)Vaccine acceptance	Yes	Up to R$50
104102	Yes	> 65	Women	White	10 to 12	No	No	No	3 - 4	No	Yes	No	No	No	No	No	No	No	House	Yes	Yes	Not probable	Not serious	(Yes)Vaccine acceptance	No
104103	Yes	40 - 65	Women	White	0 to 9	No	No	No	3 - 4	No	No	No	No	No	No	No	No	No	House	No	Yes	Not probable	Not serious	(Yes)Vaccine acceptance	Yes	Up to R$50
104104	Yes	> 65	Women	White	0 to 9	No	No	No	3 - 4	No	No	No	No	No	No	No	No	No	House	No	Yes	Not probable	Not serious	(Yes)Vaccine acceptance	Yes	Up to R$50
104105	Yes	< 40	Women	Black	10 to 12	Yes	No	No	3 - 4	Yes	Yes	Yes	No	No	No	No	No	No	House	No	Yes	Not probable	Not serious	(Yes)Vaccine acceptance	Yes	Up to R$50
104124	Yes	> 65	Women	Black	0 to 9	No	No	No	1 - 2	No	No	No	Yes	No	No	Yes	No	Yes	House	Yes	Yes	Not probable	Not serious	(Yes)Vaccine acceptance	Yes	Up to R$50
104125	Yes	40 - 65	Women	Black	> 12	No	No	No	3 - 4	Yes	Yes	No	No	No	No	No	No	No	House	Yes	Yes	Not probable	Not serious	(Yes)Vaccine acceptance	Yes	Between R$51 and R$100
104162	Yes	< 40	Women	White	10 to 12	Yes	No	No	3 - 4	No	No	No	No	No	No	No	No	No	House	No	No	Slightly or moderately probable	A little or moderate serious	(Yes)Vaccine acceptance	No
104163	Yes	40 - 65	Women	Brown	10 to 12	No	No	No	3 - 4	No	No	No	No	No	No	No	No	No	House	No	Yes	Slightly or moderately probable	A little or moderate serious	(Yes)Vaccine acceptance	Yes	Up to R$50
104171	Yes	40 - 65	Men	Black	0 to 9	Yes	No	No	1 - 2	No	No	No	No	No	No	No	No	No	House	Yes	Yes	Slightly or moderately probable	A little or moderate serious	(Yes)Vaccine acceptance	Yes	Up to R$50
104201	Yes	> 65	Women	Brown	10 to 12	Yes	No	No	3 - 4	No	No	No	No	No	No	No	No	No	House	Yes	Yes	Slightly or moderately probable	A little or moderate serious	(No) Vaccine refusal
104174	Yes	< 40	Men	Black	> 12	No	No	No	3 - 4	No	No	No	No	No	No	No	No	No	House	No	Yes	Slightly or moderately probable	A little or moderate serious	(Yes)Vaccine acceptance	Yes	Up to R$50
104225	Yes	< 40	Men	Brown	0 to 9	No	No	No	3 - 4	No	No	No	No	No	No	No	No	No	House	No	No	Slightly or moderately probable	A little or moderate serious	(Yes)Vaccine acceptance	Yes	Up to R$50
104233	Yes	< 40	Women	White	> 12	No	No	No	3 - 4	No	No	No	No	No	No	No	No	No	House	No	No	Slightly or moderately probable	A little or moderate serious	(Yes)Vaccine acceptance	Yes	Up to R$50
104255	Yes	< 40	Women	Brown	10 to 12	No	No	No	1 - 2	No	No	No	No	No	No	No	No	No	House	No	No	Slightly or moderately probable	A little or moderate serious	(Yes)Vaccine acceptance	No
104324	Yes	< 40	Women	Black	10 to 12	No	No	No	3 - 4	No	No	No	No	No	No	No	No	No	House	No	No	Slightly or moderately probable	A little or moderate serious	(Yes)Vaccine acceptance	No
104592	Yes	40 - 65	Women	Brown	10 to 12	No	No	No	> 4	No	No	No	No	No	No	Yes	No	No	House	No	No	Slightly or moderately probable	A little or moderate serious	(Yes)Vaccine acceptance	No
104281	Yes	40 - 65	Women	Black	10 to 12	No	No	No	3 - 4	No	No	No	No	No	No	Yes	No	No		No	Yes	Not probable	Not serious	(Yes)Vaccine acceptance	Yes	Up to R$50
106083	Yes	< 40	Men	Brown	10 to 12	No	No	No	3 - 4	Yes	No	No	No	No	No	Yes	No	No	House	No	Yes	Slightly or moderately probable	Very serious	(Yes)Vaccine acceptance	No
104284	Yes	40 - 65	Women	Brown	10 to 12	Yes	No	No	3 - 4	Yes	No	No	Yes	No	No	No	No	No	House	Yes	Yes	Slightly or moderately probable	A little or moderate serious	(Yes)Vaccine acceptance	No
108243	Yes	< 40	Men	Black	10 to 12	No	No	No	1 - 2	Yes	Yes	No	No	No	No	No	No	No	House	No	Yes	Slightly or moderately probable	Not serious	(Yes)Vaccine acceptance	Yes	Between R$51 and R$100
109525	Yes	40 - 65	Women	Black	10 to 12	Yes	No	No	> 4	Yes	Yes	No	No	No	No	No	No	No	Apartment	Yes	Yes	Slightly or moderately probable	A little or moderate serious	(Yes)Vaccine acceptance	Yes	Up to R$50
110262	Yes	< 40	Men	Black	10 to 12	No	No		3 - 4	Yes	No	No	No	No	No	Yes	No	No	House	No	Yes	Very probable	A little or moderate serious	(Yes)Vaccine acceptance	No
110443	Yes	40 - 65	Women	White	0 to 9	Yes	No	No	1 - 2	No	No	No	No	No	No	No	No	No	House	No	No	Not probable	A little or moderate serious	(Yes)Vaccine acceptance	No
111461	Yes	40 - 65	Women	Brown	10 to 12	Yes	No	No	3 - 4	No	No	No	No	No	No	No	No	No	House	Yes	No	Slightly or moderately probable	A little or moderate serious	(Yes)Vaccine acceptance	Yes	Up to R$50
104313	Yes	< 40	Women	Brown	0 to 9	No	No	No	3 - 4	Yes	No	No	No	No	No	No	No	No	House	No	No	Slightly or moderately probable	A little or moderate serious	(No) Vaccine refusal
104314	Yes	< 40	Men	Brown	0 to 9	No	No	No	3 - 4	No	No	No	No	No	No	No	No	No	House	No	No	Slightly or moderately probable	A little or moderate serious	(No) Vaccine refusal
112115	Yes	> 65	Women	Brown	0 to 9	Yes	No	No	3 - 4	Yes	No	No	No	No	No	No	No	No	House	No	Yes	Slightly or moderately probable	A little or moderate serious	(No) Vaccine refusal
104371	Yes	40 - 65	Men	Brown	10 to 12	No	No	No	1 - 2	No	No	No	No	No	No	No	No	No	House	Yes	Yes	Very probable	Very serious	(Yes)Vaccine acceptance	Yes	Up to R$50
104372	Yes	40 - 65	Women	Black	10 to 12	Yes	No	No	3 - 4	No	No	No	No	No	No	No	No	No	House	Yes	No	Slightly or moderately probable	A little or moderate serious	(Yes)Vaccine acceptance	Yes	Up to R$50
104411	Yes	40 - 65	Men	Black	10 to 12	Yes	No	No	1 - 2	No	No	No	No	No	No	No	No	No	House	No	Yes	Slightly or moderately probable	A little or moderate serious	(Yes)Vaccine acceptance	No
104412	Yes	< 40	Women	Brown	10 to 12	Yes	No	No	1 - 2	No	No	No	No	No	No	No	No	No	House	No	Yes	Slightly or moderately probable	A little or moderate serious	(Yes)Vaccine acceptance	Yes	Up to R$50
112182	Yes	< 40	Women	White	0 to 9	Yes	No	No	> 4	No	No	No	No	No	No	No	No	No	House	No	Yes	Not probable	A little or moderate serious	(Yes)Vaccine acceptance	No
112223	Yes	40 - 65	Women	Brown	10 to 12	Yes	No	No	> 4	No	No	No	No	No	No	No	No	No	House	Yes	No	Very probable	A little or moderate serious	(No) Vaccine refusal
112251	Yes	40 - 65	Women	Black	10 to 12	Yes	No	No	3 - 4	Yes	Yes	No	No	No	No	Yes	No	No	House	No	No	Very probable	A little or moderate serious	(No) Vaccine refusal
112254	Yes	> 65	Men	Brown	0 to 9	Yes	No	No	> 4	No	No	No	No	No	No	No	No	No	House	Yes	Yes	Slightly or moderately probable	A little or moderate serious	(Yes)Vaccine acceptance	No
104473	Yes	40 - 65	Women	Black	10 to 12	Yes	No	No	1 - 2	No	No	No	No	No	No	No	No	No	House	Yes	Yes	Slightly or moderately probable	A little or moderate serious	(Yes)Vaccine acceptance	Yes	Up to R$50
112123	Yes	< 40	Women	Brown	10 to 12	Yes	No	No	3 - 4	No	No	No	No	No	No	No	No	No	House	No	No	Not probable	Not serious	(Yes)Vaccine acceptance	Yes	Up to R$50
104591	Yes	< 40	Men	White	10 to 12	No	No	No	1 - 2	No	No	No	No	No	No	No	No	No	House	No	No	Slightly or moderately probable	A little or moderate serious	(Yes)Vaccine acceptance	Yes	Between R$51 and R$100
104902	Yes	40 - 65	Women	Black	10 to 12	No	No	No	1 - 2	No	No	No	No	No	No	No	No	No	House	No	Yes	Slightly or moderately probable	A little or moderate serious	(Yes)Vaccine acceptance	No
105103	Yes	> 65	Women	Brown	10 to 12	Yes	No	No	1 - 2	No	No	No	No	No	No	No	No	No	House	Yes	Yes	Very probable	Very serious	(Yes)Vaccine acceptance	Yes	Up to R$50
102451	Yes	< 40	Women	Black	10 to 12	No	No	No	3 - 4	No	No	No	No	No	No	No	No	No	House	No	No	Very probable	A little or moderate serious	(Yes)Vaccine acceptance	Yes	Up to R$50
102473	Yes	40 - 65	Women	Black	0 to 9	Yes	No	No	3 - 4	Yes	No	No	No	No	No	No	No	No	House	No	No	Slightly or moderately probable	A little or moderate serious	(Yes)Vaccine acceptance	No
104453	Yes	< 40	Women	Brown	10 to 12	Yes	No	No	3 - 4	No	No	No	No	No	No	No	No	No	House	No	No	Slightly or moderately probable	A little or moderate serious	(Yes)Vaccine acceptance	No
104503	Yes	40 - 65	Men	Brown	10 to 12	Yes	No	No	3 - 4	Yes	Yes	No	No	No	No	No	No	No	House	No	No	Slightly or moderately probable	A little or moderate serious	(Yes)Vaccine acceptance	Yes	Up to R$50
106251	Yes	< 40	Men	Brown	> 12	No	No	No	1 - 2	No	No	No	No	No	No	No	No	No	House	No	Yes	Very probable	Not serious	(Yes)Vaccine acceptance	Yes	Between R$101 and R$150
108113	Yes	40 - 65	Women	Brown	0 to 9	Yes	No	No	3 - 4	No	No	No	No	No	No	Yes	No	No	House	Yes	Yes	Slightly or moderately probable	Very serious	(Yes)Vaccine acceptance	No
109294	Yes	40 - 65	Women	Brown	0 to 9	Yes	No	No	3 - 4	No	No	No	No	No	No	No	No	No	House	No	Yes	Not probable	Very serious	(Yes)Vaccine acceptance	Yes	Up to R$50
112052	Yes	< 40	Women	Black	0 to 9	No	No	No	> 4	Yes	No	No	No	No	No	Yes	No	No	House	No	No	Slightly or moderately probable	A little or moderate serious	(Yes)Vaccine acceptance	Yes	Between R$151 and R$200
112233	Yes	< 40	Women	Brown	10 to 12	Yes	No	No	> 4	Yes	No	No	No	No	No	No	No	No	House	No	No	Slightly or moderately probable	A little or moderate serious	(Yes)Vaccine acceptance	Yes	Up to R$50
102445	Yes	< 40	Women	Brown	10 to 12	No	No	No	3 - 4	Yes	Yes	No	No	No	No	No	No	No	House	No	No	Slightly or moderately probable	Not serious	(Yes)Vaccine acceptance	No
112044	Yes	< 40	Women	Brown	10 to 12	Yes	No	No	3 - 4	Yes	Yes	No	No	No	No	Yes	No	No	House	No	No	Slightly or moderately probable	A little or moderate serious	(No) Vaccine refusal
112061	Yes	> 65	Women	Brown	0 to 9	Yes	No	No	3 - 4	No	No	No	No	No	No	No	No	No	House	Yes	No	Not probable	A little or moderate serious	(Yes)Vaccine acceptance	Yes	More than R$200
106061	Yes	40 - 65	Women	Black	10 to 12	Yes	No	No	> 4	No	No	No	No	No	No	Yes	No	No	House	No	Yes	Slightly or moderately probable	Not serious	(Yes)Vaccine acceptance	Yes	Up to R$50
106081	Yes	40 - 65	Women	Brown	10 to 12	Yes	No	No	3 - 4	Yes	Yes	No	No	No	No	Yes	No	No	House	No	No	Slightly or moderately probable	Not serious	(Yes)Vaccine acceptance	Yes	Up to R$50
102442	Yes	40 - 65	Women	Black	0 to 9	No	No	No	> 4	Yes	No	No	No	No	No	No	No	No	House	No	No	Slightly or moderately probable	A little or moderate serious	(Yes)Vaccine acceptance	Yes	Up to R$50
109073	Yes	< 40	Women	Brown	10 to 12	Yes	No	No	1 - 2	Yes	No	No	No	No	No	Yes	Yes	Yes	House	No		Very probable	A little or moderate serious	(Yes)Vaccine acceptance	Yes	Between R$51 and R$100
106124	Yes	40 - 65	Women	White	10 to 12	Yes	No	No	1 - 2	No	No	No	Yes	No	No	Yes	No	No	Apartment	Yes	Yes	Slightly or moderately probable	Not serious	(Yes)Vaccine acceptance	Yes	More than R$200
105263	Yes	< 40	Men	Black	10 to 12	No	No	No	3 - 4	No	No	No	No	No	No	No	No	No	House	No	No	Slightly or moderately probable	Not serious	(No) Vaccine refusal
106143	Yes	40 - 65	Men	Brown	> 12	No	No	No	1 - 2	No	No	No	No	No	No	No	No	No	House	No	No	Slightly or moderately probable	A little or moderate serious	(Yes)Vaccine acceptance	Yes	Between R$151 and R$200
106151	Yes	40 - 65	Women	White	> 12	No	No	No	1 - 2	No	No	No	No	No	No	No	No	No	Apartment	No	Yes	Slightly or moderately probable	Not serious	(Yes)Vaccine acceptance	Yes	Between R$151 and R$200
106262	Yes	< 40	Women	Brown	10 to 12	No	No	No	1 - 2	No	No	No	Yes	No	No	No	No	No	House	No	No	Slightly or moderately probable	A little or moderate serious	(Yes)Vaccine acceptance	Yes	Between R$151 and R$200
106191	Yes	40 - 65	Men	Black	0 to 9	No	No	No	1 - 2	No	No	No	No	No	No	No	No	No	House	No	Yes	Not probable	A little or moderate serious	(Yes)Vaccine acceptance	Yes	More than R$200
104212	Yes	40 - 65	Women	Brown	0 to 9	Yes	No	No	1 - 2	No	No	No	No	No	No	No	No	No	House	No	Yes	Slightly or moderately probable	A little or moderate serious	(Yes)Vaccine acceptance	Yes	Up to R$50
106215	Yes	< 40	Women	Black	10 to 12	No	No	No	3 - 4	No	No	No	Yes	No	No	No	No	No	House	No	No	Slightly or moderately probable	Very serious	(Yes)Vaccine acceptance	Yes	More than R$200
108121	Yes	< 40	Men	Black	0 to 9	No	No	No	3 - 4	Yes	No	No	No	No	No	No	No	No	House	No	No	Slightly or moderately probable	A little or moderate serious	(Yes)Vaccine acceptance	Yes	Up to R$50
105221	Yes	< 40	Women	Black	10 to 12	No	No	No	3 - 4	Yes	No	No	No	No	No	No	No	No	House	No	No	Slightly or moderately probable	A little or moderate serious	(Yes)Vaccine acceptance	Yes	Between R$51 and R$100
106253	Yes	> 65	Men	White	0 to 9	No	No	No	1 - 2	No	No	No	No	No	No	No	No	No	House	No	No	Not probable	Very serious	(Yes)Vaccine acceptance	No
103215	Yes	< 40	Women	Black	10 to 12	Yes	No	No	3 - 4	No	No	No	No	No	No	No	No	No	House	No	No	Slightly or moderately probable	A little or moderate serious	(Yes)Vaccine acceptance	Yes	Up to R$50
103243	Yes	40 - 65	Women	White	0 to 9	Yes	No	No	3 - 4	Yes	No	No	No	No	No	Yes	No	No	House	Yes	No	Slightly or moderately probable	Not serious	(Yes)Vaccine acceptance	No
106311	Yes	> 65	Men	Black	10 to 12	Yes	No	No	1 - 2	No	No	No	No	No	No	No	No	No	House	No	No	Not probable	Not serious	(Yes)Vaccine acceptance	Yes	Between R$51 and R$100
104154	Yes	< 40	Women	Brown	10 to 12	Yes	No	No	3 - 4	No	No	No	No	No	No	No	No	No	House	No	Yes	Slightly or moderately probable	A little or moderate serious	(No) Vaccine refusal
104381	Yes	< 40	Women	White	10 to 12	Yes	No	No	3 - 4	No	No	No	No	No	No	No	No	No	House	No	Yes	Slightly or moderately probable	A little or moderate serious	(Yes)Vaccine acceptance	Yes	Up to R$50
104395	Yes	> 65	Women	Brown	0 to 9	Yes	No	No	1 - 2	No	No	No	No	No	No	No	No	No	House	Yes	Yes	Slightly or moderately probable	A little or moderate serious	(No) Vaccine refusal
104501	Yes	< 40	Women	White	10 to 12	No	No	No	3 - 4	No	No	No	No	No	No	No	No	No	House	No	No	Slightly or moderately probable	A little or moderate serious	(Yes)Vaccine acceptance	Yes	Up to R$50
106195	Yes	40 - 65	Women	Brown	> 12	No	No	No	> 4	No	No	No	No	No	No	No	No	No	House	No	No	Slightly or moderately probable	A little or moderate serious	(Yes)Vaccine acceptance	Yes	Between R$51 and R$100
107014	Yes	40 - 65	Women	Brown	10 to 12	Yes	No	No	3 - 4	Yes	No	No	No	No	No	No	No	No	House	Yes	Yes	Not probable	A little or moderate serious	(Yes)Vaccine acceptance	Yes	Up to R$50
106482	Yes	< 40	Men	Brown	> 12	No	No	No	1 - 2	No	No	No	No	No	No	No	No	No	Apartment	No	No	Slightly or moderately probable	A little or moderate serious	(Yes)Vaccine acceptance	Yes	Between R$151 and R$200
106511	Yes	> 65	Women	Black	> 12	No	No	No	3 - 4	No	No	No	No	No	No	No	No	No	House	Yes	Yes	Slightly or moderately probable	Very serious	(Yes)Vaccine acceptance	Yes	Up to R$50
108303	Yes	40 - 65	Women	Brown	10 to 12	Yes	No	No	> 4	Yes	Yes	No	No	No	No	Yes	No	No	House	No	No	Slightly or moderately probable	A little or moderate serious	(Yes)Vaccine acceptance	Yes	Between R$101 and R$150
109153	Yes	40 - 65	Women	Brown	10 to 12	Yes	No	No	> 4	Yes	Yes	No	No	No	No	No	No	No	House	No	No	Slightly or moderately probable	Not serious	(Yes)Vaccine acceptance	Yes	Up to R$50
112245	Yes	40 - 65	Women	Brown	> 12	Yes	No	No	3 - 4	Yes	Yes	No	No	No	No	No	No	No	House	Yes	Yes	Not probable	Not serious	(No) Vaccine refusal
107275	Yes	> 65	Men	Others	10 to 12	Yes	No	No	1 - 2	No	No	No	No	No	No	Yes	No	No	House	Yes	Yes	Slightly or moderately probable	A little or moderate serious	(Yes)Vaccine acceptance	No
107292	Yes	40 - 65	Women	Black	10 to 12	Yes	No	No	3 - 4	Yes	No	No	No	No	No	No	No	No	House	No	Yes	Slightly or moderately probable	Not serious	(Yes)Vaccine acceptance	No
107472	Yes	< 40	Men	Brown	> 12	No	No	No	3 - 4	No	No	No	No	No	No	No	No	No	House	No	No	Not probable	Not serious	(Yes)Vaccine acceptance	No
108143	Yes	40 - 65	Men	Black	0 to 9	Yes	No	No	3 - 4	No	No	No	No	No	No	No	No	No	House	No	No	Slightly or moderately probable	A little or moderate serious	(Yes)Vaccine acceptance	No
108144	Yes	40 - 65	Men	Black	0 to 9	Yes	No	No	3 - 4	Yes	Yes	No	No	No	No	No	No	No	House	No	No	Slightly or moderately probable	A little or moderate serious	(No) Vaccine refusal
108174	Yes	> 65	Women	Black	0 to 9	Yes	No	No	> 4	No	No	No	No	No	No	No	No	No	House	No	No	Slightly or moderately probable	A little or moderate serious	(No) Vaccine refusal
108175	Yes	40 - 65	Women	Brown	10 to 12	Yes	No	No	1 - 2	No	No	No	No	No	No	No	No	No	House	No	No	Slightly or moderately probable	A little or moderate serious	(Yes)Vaccine acceptance	No
108193	Yes	< 40	Men	Brown	10 to 12	No	No	No	3 - 4	No	Yes	No	No	No	No	No	No	No	House	No	No	Slightly or moderately probable	A little or moderate serious	(Yes)Vaccine acceptance	No
108295	Yes	< 40	Women	Black	10 to 12	No	No	No	3 - 4	No	No	No	No	No	No	No	No	No	House	No	No	Slightly or moderately probable	A little or moderate serious	(No) Vaccine refusal
102015	Yes	> 65	Women	Black	10 to 12	Yes	No	No	> 4	No	Yes	No	No	No	No	Yes	No	No	House	No	Yes	Slightly or moderately probable	A little or moderate serious	(Yes)Vaccine acceptance	Yes	Up to R$50
102242	Yes	40 - 65	Women	White	> 12	Yes	No	No	3 - 4	No	No	No	No	No	No	Yes	No	No	House	No	Yes	Slightly or moderately probable	A little or moderate serious	(Yes)Vaccine acceptance	No
102344	Yes	40 - 65	Women	Brown	10 to 12	Yes	No	No	> 4	No	No	No	No	No	No	No	No	No	House	Yes	Yes	Slightly or moderately probable	A little or moderate serious	(Yes)Vaccine acceptance	Yes	Up to R$50
108301	Yes	40 - 65	Women	Black	0 to 9	No	No	No	3 - 4	Yes	Yes	Yes	Yes	No	No	Yes	No	No	House	Yes	No	Slightly or moderately probable	A little or moderate serious	(Yes)Vaccine acceptance	Yes	Between R$101 and R$150
104481	Yes	> 65	Women	White	> 12	No	No	No	1 - 2	No	No	No	No	No	No	No	No	No	House	Yes	Yes	Slightly or moderately probable	A little or moderate serious	(Yes)Vaccine acceptance	Yes	Up to R$50
106171	Yes	> 65	Women	Black	0 to 9	No	No	No	1 - 2	No	No	No	No	No	No	No	No	No	House	Yes	Yes	Slightly or moderately probable	Very serious	(Yes)Vaccine acceptance	Yes	More than R$200
108351	Yes	40 - 65	Women	Brown	0 to 9	No	No	No	3 - 4	No	No	No	No	No	No	No	No	No	House	Yes	No	Slightly or moderately probable	A little or moderate serious	(Yes)Vaccine acceptance	No
108402	Yes	40 - 65	Women	Black	0 to 9	No	No	No	> 4	No	No	No	No	No	No	No	No	No	House	Yes	Yes	Slightly or moderately probable	A little or moderate serious	(Yes)Vaccine acceptance	No
108412	Yes	40 - 65	Women	Brown	> 12	No	No	No	1 - 2	No	No	No	No	No	No	No	No	No	House	No	Yes	Slightly or moderately probable	A little or moderate serious	(Yes)Vaccine acceptance	Yes	More than R$200
108415	Yes	40 - 65	Men	Brown	0 to 9	No	No	No	1 - 2	No	Yes	No	No	No	No	No	No	No	House	No	No	Very probable	A little or moderate serious	(Yes)Vaccine acceptance	Yes	Between R$101 and R$150
108422	Yes	40 - 65	Women	Black	0 to 9	No	No	No	3 - 4	Yes	Yes	No	No	No	No	Yes	No	No	House	Yes	Yes	Slightly or moderately probable	A little or moderate serious	(Yes)Vaccine acceptance	No
108424	Yes	< 40	Men	Brown	0 to 9	No	No	No	3 - 4	No	No	No	No	No	No	No	No	No	House	No		Not probable	Not serious	(No) Vaccine refusal
108441	Yes	< 40	Men	Black	10 to 12	No	No	No	3 - 4	Yes	Yes	No	No	No	No	Yes	No	No	House	No	No	Slightly or moderately probable	A little or moderate serious	(Yes)Vaccine acceptance	Yes	Up to R$50
108463	Yes	< 40	Women	Black	10 to 12	No	No	No	3 - 4	No	No	No	No	No	No	Yes	No	No	House	No	No	Slightly or moderately probable	Not serious	(Yes)Vaccine acceptance	No
102091	Yes	40 - 65	Women	Black	10 to 12	Yes	No	No	3 - 4	Yes	No	No	No	No	No	Yes	No	No	House	No	No	Slightly or moderately probable	Not serious	(No) Vaccine refusal
102092	Yes	< 40	Women	Black	> 12	No	No	No	> 4	Yes	Yes	No	No	No	No	Yes	No	No	House	No	No	Slightly or moderately probable	A little or moderate serious	(Yes)Vaccine acceptance	No
107081	Yes	40 - 65	Women	Brown	10 to 12	Yes	No	No	3 - 4	Yes	No	No	No	No	No	Yes	No	No	House	Yes	Yes	Very probable	Not serious	(Yes)Vaccine acceptance	No
108495	Yes	40 - 65	Men	Black	0 to 9	Yes	No	No	> 4	No	No	No	No	No	No	No	No	No	House	No	No	Not probable	Not serious	(Yes)Vaccine acceptance	Yes	Between R$151 and R$200
110343	Yes	40 - 65	Women	White	0 to 9	No	No	No	> 4	No	No	No	No	No	No	No	No	No	House	Yes	Yes	Very probable	Very serious	(Yes)Vaccine acceptance	Yes	Between R$151 and R$200
107115	Yes	40 - 65	Women	Brown	10 to 12	Yes	No	No	3 - 4	Yes	Yes	No	No	No	No	Yes	No	No	Apartment	No	Yes	Slightly or moderately probable	A little or moderate serious	(Yes)Vaccine acceptance	Yes	Between R$51 and R$100
104425	Yes	40 - 65	Women	White	10 to 12	Yes	No	No	> 4	Yes	Yes	No	No	No	No	No	No	No	House	Yes	Yes	Slightly or moderately probable	A little or moderate serious	(Yes)Vaccine acceptance	No
109074	Yes	> 65	Women	Black	10 to 12	No	No	No	1 - 2	Yes	Yes	No	No	No	No	Yes	No	No	House	No	No	Very probable	A little or moderate serious	(Yes)Vaccine acceptance	Yes	Up to R$50
108491	Yes	< 40	Women	White	10 to 12	Yes	No	No	3 - 4	Yes	Yes	No	No	No	No	No	No	No	Apartment	No		Not probable	Not serious	(Yes)Vaccine acceptance	Yes	Between R$151 and R$200
110075	Yes	< 40	Women	Brown	> 12	No	No	No	3 - 4	No	No	No	Yes	No	No	No	No	No	House	No	No	Slightly or moderately probable	Not serious	(Yes)Vaccine acceptance	Yes	Between R$151 and R$200
112234	Yes	40 - 65	Women	Brown	0 to 9	Yes	No	No	1 - 2	No	No	No	No	No	No	No	No	No	House	No	Yes	Not probable	A little or moderate serious	(Yes)Vaccine acceptance	No
102013	Yes	< 40	Women	Black	> 12	No	No	No	> 4	Yes	Yes	No	No	No	No	Yes	No	No	House	No	No	Slightly or moderately probable	A little or moderate serious	(Yes)Vaccine acceptance	Yes	Up to R$50
109241	Yes	40 - 65	Women	Brown	10 to 12	No	No	No	3 - 4	No	No	No	No	No	No	No	No	No	House	No	No	Slightly or moderately probable	Not serious	(Yes)Vaccine acceptance	Yes	Between R$51 and R$100
105055	Yes	< 40	Men	Black	> 12	No	No	No	1 - 2	No	No	No	No	No	No	No	No	No	House	No	No	Slightly or moderately probable	A little or moderate serious	(Yes)Vaccine acceptance	Yes	Up to R$50
106331	Yes	< 40	Men	Black	> 12	No	No	No	1 - 2	Yes	Yes	No	No	No	No	Yes	Yes	No	Apartment	No	No	Slightly or moderately probable	A little or moderate serious	(Yes)Vaccine acceptance	Yes	Between R$51 and R$100
110193	Yes	40 - 65	Women	Black	0 to 9	Yes	No	No	1 - 2	No	No	No	No	No	No	No	No	No	House	Yes	No	Slightly or moderately probable	A little or moderate serious	(No) Vaccine refusal
110264	Yes	> 65	Women	Black	0 to 9	No	No	No	3 - 4	No	No	No	Yes	No	No	No	No	No	House	No	Yes	Slightly or moderately probable	A little or moderate serious	(Yes)Vaccine acceptance	Yes	Between R$101 and R$150
110382	Yes	40 - 65	Women	Brown	0 to 9	Yes	No	No	3 - 4	Yes	Yes	No	No	No	No	Yes	No	No	House	Yes	Yes	Slightly or moderately probable	A little or moderate serious	(Yes)Vaccine acceptance	No
110471	Yes	40 - 65	Women	Brown	0 to 9	No	No	No	1 - 2	No	No	No	No	No	No	No	No	No	House	Yes	Yes	Very probable	A little or moderate serious	(Yes)Vaccine acceptance	No
110481	Yes	40 - 65	Women	White	0 to 9	No	No	No	3 - 4	No	No	No	No	No	No	No	No	No	House	No	No	Slightly or moderately probable	Not serious	(No) Vaccine refusal
110571	Yes	< 40	Women	Black	10 to 12	No	No	No	1 - 2	No	No	No	No	No	No	No	No	No	House	No		Slightly or moderately probable	A little or moderate serious	(Yes)Vaccine acceptance	No
111053	Yes	< 40	Women	Black	10 to 12	Yes	No	No	1 - 2	No	No	No	No	No	No	No	No	No	House	No	No	Slightly or moderately probable	A little or moderate serious	(Yes)Vaccine acceptance	No
111061	Yes	40 - 65	Women	Black	0 to 9	Yes	No	No	> 4	No	No	No	No	No	No	No	No	No	Apartment	Yes	Yes	Slightly or moderately probable	A little or moderate serious	(Yes)Vaccine acceptance	Yes	Up to R$50
111104	Yes	> 65	Men	White	> 12	Yes	No	No	3 - 4	No	No	No	No	No	No	No	No	No	House	No	Yes	Slightly or moderately probable	Very serious	(No) Vaccine refusal
111121	Yes	< 40	Women	White	10 to 12	Yes	No	No	1 - 2	Yes	Yes	No	No	No	No	Yes	No	No	House	No	Yes	Slightly or moderately probable	A little or moderate serious	(Yes)Vaccine acceptance	Yes	Between R$51 and R$100
111131	Yes	< 40	Women	Brown	> 12	Yes	No	No	3 - 4	Yes	Yes	No	No	No	No	Yes	No	No	House	No	No	Very probable	A little or moderate serious	(Yes)Vaccine acceptance	Yes	More than R$200
111191	Yes	> 65	Women	Black	0 to 9	No	No	No	3 - 4	No	No	No	No	No	No	No	No	No	House	Yes	No	Slightly or moderately probable	Very serious	(Yes)Vaccine acceptance	Yes	Up to R$50
111192	Yes	40 - 65	Men	Black	0 to 9	Yes	No	No	1 - 2	No	No	No	No	No	No	No	No	No	House	No	No	Slightly or moderately probable	A little or moderate serious	(No) Vaccine refusal
106034	Yes	< 40	Women	Black	10 to 12	No	Yes	No		Yes	Yes	No	No	No	No		No			No	No	Slightly or moderately probable	A little or moderate serious	(Yes)Vaccine acceptance	Yes	Between R$51 and R$100
106132	Yes	40 - 65	Women	Brown	0 to 9	No	Yes	No		No	No	No	No	No	No		No			No	No	Not probable	A little or moderate serious	(No) Vaccine refusal
111205	Yes	40 - 65	Men	Brown	10 to 12	Yes	No	No	> 4	No	Yes	No	No	No	No	No	No	No	House	No	Yes	Slightly or moderately probable	A little or moderate serious	(No) Vaccine refusal
111213	Yes	> 65	Women	Black	0 to 9	Yes	No	No	1 - 2	No	No	No	No	No	No	No	No	No	House	Yes	No	Slightly or moderately probable	A little or moderate serious	(Yes)Vaccine acceptance	Yes	Up to R$50
111245	Yes	> 65	Men	White	10 to 12	Yes	No	No	1 - 2	No	No	No	No	No	No	No	No	No	House	No	Yes	Slightly or moderately probable	Very serious	(Yes)Vaccine acceptance	Yes	Up to R$50
111251	Yes	40 - 65	Men	Brown	0 to 9	Yes	No	No	1 - 2	No	No	No	No	No	No	No	No	No	House	No	No	Slightly or moderately probable	A little or moderate serious	(Yes)Vaccine acceptance	No
111254	Yes	< 40	Women	Black	10 to 12	No	No	No	3 - 4	Yes	Yes	No	No	No	No	No	No	No	House	No	No	Very probable	Not serious	(Yes)Vaccine acceptance	No
111261	Yes	> 65	Men	Brown	10 to 12	No	No	No	1 - 2	No	No	No	No	No	No	No	No	No	House	No	Yes	Very probable	Very serious	(Yes)Vaccine acceptance	Yes	Up to R$50
111263	Yes	40 - 65	Women	Black	10 to 12	No	No	No	3 - 4	No	No	No	No	No	No	No	No	No	House	No	No	Slightly or moderately probable	Very serious	(No) Vaccine refusal
101292	Yes	> 65	Women	White	0 to 9	Yes	No	No	1 - 2	No	No	No	No	No	No	No	No	No	House	No	Yes	Not probable	A little or moderate serious	(Yes)Vaccine acceptance	Yes	Between R$101 and R$150
111264	Yes	40 - 65	Women	Black	10 to 12	Yes	No	No	> 4	No	No	No	No	No	No	No	No	No	House	No	No	Slightly or moderately probable	A little or moderate serious	(Yes)Vaccine acceptance	Yes	Up to R$50
102292	Yes	< 40	Women	Black	10 to 12	No	No	No		Yes	Yes	No	No	No	No		No			Yes	Yes	Slightly or moderately probable	A little or moderate serious	(Yes)Vaccine acceptance	No
111272	Yes	40 - 65	Women	Brown	10 to 12	No	No	No	> 4	No	No	No	No	No	No	No	No	No	House	Yes	Yes	Very probable	Very serious	(Yes)Vaccine acceptance	No
103224	Yes	40 - 65	Women	Brown	0 to 9	Yes	No	No	1 - 2	No	No	No	No	No	No	No	No	No	House	No	No	Very probable	A little or moderate serious	(Yes)Vaccine acceptance	Yes	Up to R$50
103234	Yes	40 - 65	Women	Black	10 to 12	Yes	No	No		No	No	No	No	No	No	No	No	No	House	Yes	No	Not probable	Not serious	(No) Vaccine refusal
103294	Yes	< 40	Women	Black	0 to 9	No	No	No	3 - 4	Yes	Yes		No	No	No	No	No	No	House	No	Yes	Slightly or moderately probable	A little or moderate serious	(No) Vaccine refusal
104043	Yes	40 - 65	Women	Brown	10 to 12	No	No	No		Yes	Yes	No	Yes	No	No		No			Yes	Yes	Slightly or moderately probable	A little or moderate serious	(Yes)Vaccine acceptance	Yes	Up to R$50
111321	Yes	< 40	Women	Black	10 to 12	No	No	No	3 - 4	Yes	Yes	No	No	No	No	Yes	No	No	House	No	No	Slightly or moderately probable	A little or moderate serious	(Yes)Vaccine acceptance	Yes	More than R$200
104093	Yes	40 - 65	Men	Brown	10 to 12	Yes	No	No		No	No	No	No	No	No		No			Yes	No	Slightly or moderately probable	A little or moderate serious	(Yes)Vaccine acceptance	No
104315	Yes	< 40	Women	Brown	10 to 12	No	No	No		Yes	No	No	No	No	No		No			No	Yes	Slightly or moderately probable	A little or moderate serious	(No) Vaccine refusal
101333	Yes	40 - 65	Women	White	10 to 12	Yes	No	No	> 4	No	No	No	No	No	No	No	No	No	Apartment	No	Yes	Not probable	Not serious	(No) Vaccine refusal
111354	Yes	< 40	Men	Brown	10 to 12	No	No	No	> 4	No	No	No	No	No	No	No	No	No	House	No	No	Slightly or moderately probable	A little or moderate serious	(No) Vaccine refusal
111364	Yes	> 65	Women	Brown	0 to 9	No	No	No	1 - 2	No	No	No	No	No	No	No	No	No	House	Yes	Yes	Slightly or moderately probable	Very serious	(Yes)Vaccine acceptance	No
111383	Yes	> 65	Women	Brown	10 to 12	Yes	No	No	1 - 2	No	No	No	No	No	No	No	No	No	House	No	Yes	Slightly or moderately probable	Very serious	(Yes)Vaccine acceptance	No
107202	Yes	< 40	Women	Black	> 12	No	No	No	1 - 2	Yes	Yes	No	No	No	No	No	No	No	Apartment	No	No	Slightly or moderately probable	A little or moderate serious	(Yes)Vaccine acceptance	Yes	More than R$200
111232	Yes	40 - 65	Women	Black	0 to 9	No	No	No	1 - 2	No	No	No	No	No	No	No	No	No	Apartment	Yes	Yes	Very probable	Very serious	(No) Vaccine refusal
111362	Yes	< 40	Women	Brown	> 12	Yes	No	No	3 - 4	No	No	No	No	No	No	No	No	No	House	No	No	Slightly or moderately probable	Not serious	(Yes)Vaccine acceptance	No
111234	Yes	> 65	Women	Black	0 to 9	Yes	No	No	3 - 4	No	No	No	No	No	No	No	No	No	House	Yes	No	Slightly or moderately probable	Very serious	(No) Vaccine refusal
111275	Yes	< 40	Men	Black	10 to 12	No	No	No	3 - 4	No	No	No	No	No	No	Yes	No	No	House	No	No	Slightly or moderately probable	Not serious	(Yes)Vaccine acceptance	Yes	Up to R$50
111325	Yes	< 40	Women	Black	0 to 9	Yes	No	No	1 - 2	Yes	Yes	No	No	No	No	No	No	No	House	No	No	Slightly or moderately probable	A little or moderate serious	(Yes)Vaccine acceptance	No
111381	Yes	> 65	Women	Black	10 to 12	Yes	No	No	3 - 4	No	No	No	No	No	No	No	No	No	House	No	Yes	Slightly or moderately probable	A little or moderate serious	(Yes)Vaccine acceptance	No
111323	Yes	< 40	Women	Black	10 to 12	Yes	No	No	3 - 4	Yes	Yes	No	No	No	No	No	No	No	House	No	Yes	Slightly or moderately probable	A little or moderate serious	(Yes)Vaccine acceptance	Yes	Up to R$50
111402	Yes	40 - 65	Men	Black	0 to 9	No	Yes	No	> 4	No	No	No	No	No	No	No	No	No	House	No	Yes	Slightly or moderately probable	A little or moderate serious	(Yes)Vaccine acceptance	No
111184	Yes	< 40	Women	Black	0 to 9	Yes	No	No	3 - 4	Yes	Yes	No	No	No	No	Yes	No	No	House	No	Yes	Slightly or moderately probable	A little or moderate serious	(Yes)Vaccine acceptance	Yes	Between R$51 and R$100
111182	Yes	40 - 65	Women	Brown	10 to 12	Yes	No	No	3 - 4	Yes	Yes	No	No	No	No	No	No	No	House	No	Yes	Slightly or moderately probable	A little or moderate serious	(Yes)Vaccine acceptance	Yes	Up to R$50
111335	Yes	< 40	Women	Others	10 to 12	Yes	No	No	3 - 4	No	No	No	No	No	No	No	No	No	House	No	No	Slightly or moderately probable	Not serious	(No) Vaccine refusal
106214	Yes	40 - 65	Women	Black	0 to 9	Yes	No	No		No	No	No	No	No	No		No			No	Yes	Not probable	A little or moderate serious	(Yes)Vaccine acceptance	Yes	Up to R$50
112023	Yes	40 - 65	Women	Brown	10 to 12	No	No	No	1 - 2	No	No	No	No	No	No	No	No	No	House	No	No	Slightly or moderately probable	A little or moderate serious	(No) Vaccine refusal
112032	Yes	< 40	Men	Brown	0 to 9	No	No	No	3 - 4	No	No	No	No	No	No	No	No	No	House	No	No	Not probable	Very serious	(Yes)Vaccine acceptance	No
109022	Yes	40 - 65	Men	White	> 12	Yes	No	No	1 - 2	Yes	No	No	No	No	No	No	No	No	House	Yes	No	Slightly or moderately probable	A little or moderate serious	(No) Vaccine refusal
106312	Yes	40 - 65	Women	White	> 12	Yes	No	No		No	Yes	No	No	No	No		No			No	No	Very probable	A little or moderate serious	(Yes)Vaccine acceptance	Yes	More than R$200
109201	Yes	< 40	Women	Brown	10 to 12	Yes	No	No	3 - 4	Yes	Yes	No	No	No	No	Yes	No	No	House	No	Yes	Slightly or moderately probable	A little or moderate serious	(Yes)Vaccine acceptance	Yes	Up to R$50
112074	Yes	40 - 65	Women	Brown	0 to 9	No	No	No	1 - 2	No	No	No	No	No	No	No	No	No	House	No	Yes	Slightly or moderately probable	Very serious	(Yes)Vaccine acceptance	Yes	More than R$200
107415	Yes	< 40	Men	Black	10 to 12	No	No	No		Yes	Yes	No	No	No	No		No			No	No	Slightly or moderately probable	A little or moderate serious	(Yes)Vaccine acceptance	Yes	Between R$51 and R$100
108082	Yes	40 - 65	Women	Brown	10 to 12	Yes	No	No	> 4	Yes	No	No	No	No	No	Yes	No	No	House	Yes	Yes	Slightly or moderately probable	A little or moderate serious	(No) Vaccine refusal
108084	Yes	40 - 65	Women				No	No	1 - 2	Yes	No	No	No	No	No	No	No	No	House	Yes	Yes	Slightly or moderately probable	Very serious	(No) Vaccine refusal
112095	Yes	< 40	Women	Brown	10 to 12	Yes	No	No	3 - 4	No	No	No	No	No	No	No	No	No	House	No	No	Not probable	A little or moderate serious	(Yes)Vaccine acceptance	Yes	Up to R$50
108302	Yes	40 - 65	Women	Brown	10 to 12	Yes	No	No		No	No	No	No	No	No		No			No	No	Slightly or moderately probable	A little or moderate serious	(Yes)Vaccine acceptance	Yes	Up to R$50
109071	Yes	< 40	Women	Black	> 12	Yes	No	No		Yes	Yes	Yes	Yes	No	No		No			No	Yes	Very probable	A little or moderate serious	(No) Vaccine refusal
109205	Yes	< 40	Women	Brown	0 to 9	No	No	No		No	No	No	No	No	No		No			No	No	Slightly or moderately probable	Not serious	(Yes)Vaccine acceptance	Yes	Up to R$50
110583	Yes	40 - 65	Women	Black	> 12	No	No	No		No	No	No	No	No	No		No			Yes	Yes	Slightly or moderately probable	A little or moderate serious	(No) Vaccine refusal
111012	Yes	< 40	Women	White	10 to 12	No	No	No		No	No	No	No	No	No		No			No	Yes	Slightly or moderately probable	A little or moderate serious	(No) Vaccine refusal
111195	Yes	< 40	Women	Black	10 to 12	No	No	No		Yes	No	No	No	No	No		No			No	No	Slightly or moderately probable	Not serious	(Yes)Vaccine acceptance	Yes	More than R$200
112165	Yes	< 40	Men	Black	10 to 12	No	No	No	> 4	No	No	No	No	No	No	No	No	No	House	No		Very probable	A little or moderate serious	(Yes)Vaccine acceptance	Yes	Between R$51 and R$100
112203	Yes	< 40	Men	Black	10 to 12	No	No	No	1 - 2	No	No	No	No	No	No	No	No	No	House	No	No	Slightly or moderately probable	Very serious	(Yes)Vaccine acceptance	No
112205	Yes	> 65	Women	Black	0 to 9	Yes	No	No	1 - 2	No	No	No	No	No	No	No	No	No	House	No	Yes	Not probable	Not serious	(Yes)Vaccine acceptance	Yes	Up to R$50
111374	Yes	< 40	Women	Others	> 12	No	No	No		No	No	No	No	No	No		No			No	Yes	Slightly or moderately probable	A little or moderate serious	(Yes)Vaccine acceptance	Yes	Up to R$50
111412	Yes	< 40	Women	Brown	10 to 12	No	No	No		No	No	No	No	No	No		No			Yes	Yes	Slightly or moderately probable	A little or moderate serious	(No) Vaccine refusal
111422	Yes	< 40	Women	Brown	10 to 12	No	No	No		No	No	No	No	No	No		No			No	No	Slightly or moderately probable	A little or moderate serious	(No) Vaccine refusal
111445	Yes	< 40	Women	Brown	10 to 12	No	No	No		No	No	No	Yes	No	No		No			No	No	Slightly or moderately probable	Not serious	(Yes)Vaccine acceptance	Yes	Up to R$50
111125	Yes	40 - 65	Women	Brown	0 to 9	Yes	No	No	3 - 4	No	No	No	No	No	No	No	No	No	House	Yes	Yes	Very probable	Very serious	(Yes)Vaccine acceptance	Yes	Up to R$50
111153	Yes	> 65	Women	Brown	10 to 12	No	No	No	1 - 2	No	No	No	No	No	No	No	No	No	House	No	No	Slightly or moderately probable	Very serious	(No) Vaccine refusal
111382	Yes	< 40	Women	Black	10 to 12	No	No	No	3 - 4	No	No	No	No	No	No	No	No	No	House	Yes	Yes	Slightly or moderately probable	Very serious	(Yes)Vaccine acceptance	No
103272	Yes	< 40	Women	White	> 12	No	No	No	3 - 4	No	No	No	No	No	No	No	No	No	House	Yes	No	Not probable	A little or moderate serious	(Yes)Vaccine acceptance	Yes	Up to R$50
103223	Yes	< 40	Women	Brown	0 to 9	No	No	No	> 4	No	No	No	No	No	No	No	No	No	House	No	Yes	Slightly or moderately probable	Not serious	(Yes)Vaccine acceptance	Yes	Up to R$50
111313	Yes	< 40	Women	Brown	10 to 12	Yes	No	No	3 - 4	No	No	No	No	No	No	No	No	No	House	No	Yes	Slightly or moderately probable	A little or moderate serious	(Yes)Vaccine acceptance	Yes	Between R$51 and R$100
101343	Yes	< 40	Women	White	10 to 12	No	Yes	No	3 - 4	Yes	Yes	No	No	No	No	Yes	No	No	House	No	No	Slightly or moderately probable	A little or moderate serious	(Yes)Vaccine acceptance	Yes	Between R$51 and R$100
110344	Yes	40 - 65	Women	Black	10 to 12	No	Yes	No	3 - 4	No	No	No	No	No	No	No	No	No	House	No	Yes	Slightly or moderately probable	Not serious	(Yes)Vaccine acceptance	No
112412	Yes	< 40	Men	Black	10 to 12	No	No	No	> 4	No	No	No	Yes	No	No	No	No	No	House	No	No	Slightly or moderately probable	Very serious	(Yes)Vaccine acceptance	Yes	Between R$151 and R$200
[truncated: 522 more rows]
